# Supplementary material for: (4-Meth­oxy­phen­yl)(4-methyl­cyclo­hex­yl)methanone
Source: Acta Crystallogr Sect E Struct Rep Online. 2012 Sep 5;68(Pt 10):o2850. doi: 10.1107/S1600536812037373 (PMC3470209; doi:10.1107/S1600536812037373)
Supplement: Supplementary file 1 [file e-68-o2850-sup1.cif]

##############################################################################
#                                                                            #
# This CIF contains the data in a paper accepted for publication in          #
# Acta Crystallographica Section E. It conforms to the requirements of       #
# Notes for Authors for Acta Crystallographica Section E, and has been       #
# peer reviewed under the auspices of the IUCr Commission on Journals.       #
#                                                                            #
# Full details of the Crystallographic Information File format               #
# are given in the paper "The Crystallographic Information File (CIF):       #
# a New Standard Archive File for Crystallography" by S. R. Hall, F. H.      #
# Allen and I. D. Brown [Acta Cryst. (1991), A47, 655-685].                  #
#                                                                            #
# The current version of the core CIF dictionary is obtainable from          #
# ftp://ftp.iucr.org/pub/cif_core.dic.                                       #
#                                                                            #
# Software is freely available for graphical display of the structure(s)     #
# in this CIF. For information consult the CIF software page                 #
# http://www.iucr.org/resources/cif/software.                                #
#                                                                            #
# This file may be used for bona fide research purposes within the           #
# scientific community so long as proper attribution is given to the journal # 
# article from which it was obtained.                                        #
#                                                                            #
##############################################################################
data_I
_audit_creation_method     SHELXL-97
_chemical_name_systematic
;
(4-Methoxyphenyl)(4-methylcyclohexyl)methanone
;
_chemical_name_common     ?
_chemical_formula_moiety     'C15 H20 O2'
_chemical_formula_sum     'C15 H20 O2'
_chemical_formula_iupac     'C15 H20 O2'
_chemical_formula_weight     232.31
_chemical_melting_point     ?
_symmetry_cell_setting     triclinic
_symmetry_space_group_name_H-M     'P -1'
_symmetry_space_group_name_Hall     '-P 1'
loop_
    _symmetry_equiv_pos_as_xyz
    'x, y, z'
    '-x, -y, -z'
_cell_length_a     5.7003(18)
_cell_length_b     7.279(2)
_cell_length_c     30.760(10)
_cell_angle_alpha     96.700(9)
_cell_angle_beta     94.380(16)
_cell_angle_gamma     93.332(12)
_cell_volume     1261.0(7)
_cell_formula_units_Z     4
_cell_measurement_reflns_used     4144
_cell_measurement_theta_min     2.0
_cell_measurement_theta_max     27.9
_cell_measurement_temperature     113(2)
_exptl_crystal_description     Prism
_exptl_crystal_colour     Colourless
_exptl_crystal_size_max     0.20
_exptl_crystal_size_mid     0.18
_exptl_crystal_size_min     0.12
_exptl_crystal_density_diffrn     1.224
_exptl_crystal_density_meas     ?
_exptl_crystal_density_method     'not measured'
_exptl_crystal_F_000     504
_exptl_absorpt_coefficient_mu     0.079
_exptl_absorpt_correction_type     multi-scan
_exptl_absorpt_process_details     '(CrystalClear; Rigaku/MSC, 2009)'
_exptl_absorpt_correction_T_min     0.9843
_exptl_absorpt_correction_T_max     0.9905
_exptl_special_details
;
;
_diffrn_ambient_temperature     113(2)
_diffrn_radiation_type     MoK\a
_diffrn_radiation_wavelength     0.71073
_diffrn_radiation_source     'rotating anode'
_diffrn_radiation_monochromator     multilayer
_diffrn_measurement_device_type     'Rigaku Saturn CCD area-detector'
_diffrn_measurement_method     '\w and \f scans'
_diffrn_detector_area_resol_mean     14.63
_diffrn_reflns_number     12908
_diffrn_reflns_av_R_equivalents     0.0376
_diffrn_reflns_av_sigmaI/netI     0.0660
_diffrn_reflns_theta_min     2.01
_diffrn_reflns_theta_max     27.88
_diffrn_reflns_theta_full     27.88
_diffrn_measured_fraction_theta_max     0.980
_diffrn_measured_fraction_theta_full     0.980
_diffrn_reflns_limit_h_min     -7
_diffrn_reflns_limit_h_max     7
_diffrn_reflns_limit_k_min     -9
_diffrn_reflns_limit_k_max     9
_diffrn_reflns_limit_l_min     -39
_diffrn_reflns_limit_l_max     40
_diffrn_standards_number     0
_diffrn_standards_interval_count     0
_diffrn_standards_interval_time     0
_diffrn_standards_decay_%     0
_refine_special_details
;
Refinement of <i>F</i>^2^ against ALL reflections. The weighted <i>R</i>-factor
<i>wR</i> and goodness of fit <i>S</i> are based on <i>F</i>^2^, conventional
<i>R</i>-factors <i>R</i> are based on <i>F</i>, with <i>F</i> set to zero for
negative <i>F</i>^2^. The threshold expression of <i>F</i>^2^ >
\s(<i>F</i>^2^) is used only for calculating <i>R</i>-factors(gt) <i>etc</i>.
and is not relevant to the choice of reflections for refinement.
<i>R</i>-factors based on <i>F</i>^2^ are statistically about twice as large
as those based on <i>F</i>, and <i>R</i>- factors based on ALL data will be
even larger.
;
_reflns_number_total     5924
_reflns_number_gt     3739
_reflns_threshold_expression     I>2sigma(I)
_refine_ls_structure_factor_coef     Fsqd
_refine_ls_matrix_type     full
_refine_ls_R_factor_all     0.0639
_refine_ls_R_factor_gt     0.0427
_refine_ls_wR_factor_gt     0.1113
_refine_ls_wR_factor_ref     0.1204
_refine_ls_goodness_of_fit_ref     1.030
_refine_ls_restrained_S_all     1.030
_refine_ls_number_reflns     5924
_refine_ls_number_parameters     311
_refine_ls_number_restraints     0
_refine_ls_hydrogen_treatment     constr
_refine_ls_weighting_scheme     calc
_refine_ls_weighting_details
                 'calc w=1/[\s^2^(Fo^2^)+(0.0506P)^2^] where P=(Fo^2^+2Fc^2^)/3'
_atom_sites_solution_hydrogens     geom
_atom_sites_solution_primary     direct
_atom_sites_solution_secondary     difmap
_refine_ls_shift/su_max     0.004
_refine_ls_shift/su_mean     0.001
_refine_diff_density_max     0.346
_refine_diff_density_min     -0.184
_refine_ls_extinction_method     none
_refine_ls_extinction_coef     ?
loop_
    _atom_type_symbol
    _atom_type_description
    _atom_type_scat_dispersion_real
    _atom_type_scat_dispersion_imag
    _atom_type_scat_source
    'C' 'C' 0.0033 0.0016
                         'International Tables Vol C Tables 4.2.6.8 and 6.1.1.4'
    'H' 'H' 0.0000 0.0000
                         'International Tables Vol C Tables 4.2.6.8 and 6.1.1.4'
    'O' 'O' 0.0106 0.0060
                         'International Tables Vol C Tables 4.2.6.8 and 6.1.1.4'
_computing_data_collection     'CrystalClear (Rigaku/MSC, 2009)'
_computing_cell_refinement     'CrystalClear (Rigaku/MSC, 2009)'
_computing_data_reduction     'CrystalClear (Rigaku/MSC, 2009)'
_computing_structure_solution     'SHELXS97 (Sheldrick, 2008)'
_computing_structure_refinement     'SHELXL97 (Sheldrick, 2008)'
_computing_molecular_graphics     'SHELXTL (Sheldrick, 2008)'
_computing_publication_material     'SHELXTL (Sheldrick, 2008)'
loop_
    _atom_site_type_symbol
    _atom_site_label
    _atom_site_fract_x
    _atom_site_fract_y
    _atom_site_fract_z
    _atom_site_U_iso_or_equiv
    _atom_site_adp_type
    _atom_site_calc_flag
    _atom_site_refinement_flags
    _atom_site_occupancy
    _atom_site_symmetry_multiplicity
    _atom_site_disorder_assembly
    _atom_site_disorder_group
    O O1 0.19664(16) 1.11167(12) 0.33482(3) 0.0263(2) Uani d . 1 1 . .
    O O2 0.46796(15) 0.82156(13) 0.14498(3) 0.0305(2) Uani d . 1 1 . .
    O O3 0.77830(16) 0.33602(12) 0.17072(3) 0.0275(2) Uani d . 1 1 . .
    O O4 0.52284(16) 0.73059(14) 0.35409(3) 0.0334(3) Uani d . 1 1 . .
    C C1 0.4001(2) 1.19400(18) 0.36164(4) 0.0295(3) Uani d . 1 1 . .
    H H1A 0.5278 1.1096 0.3598 0.044 Uiso calc R 1 1 . .
    H H1B 0.3614 1.2175 0.3922 0.044 Uiso calc R 1 1 . .
    H H1C 0.4506 1.3113 0.3513 0.044 Uiso calc R 1 1 . .
    C C2 0.2251(2) 1.05419(16) 0.29179(4) 0.0209(3) Uani d . 1 1 . .
    C C3 0.4298(2) 1.08989(16) 0.27130(4) 0.0218(3) Uani d . 1 1 . .
    H H3 0.5619 1.1598 0.2870 0.026 Uiso calc R 1 1 . .
    C C4 0.4368(2) 1.02131(16) 0.22748(4) 0.0212(3) Uani d . 1 1 . .
    H H4 0.5772 1.0428 0.2135 0.025 Uiso calc R 1 1 . .
    C C5 0.2447(2) 0.92202(16) 0.20324(4) 0.0192(3) Uani d . 1 1 . .
    C C6 0.0383(2) 0.89343(16) 0.22415(4) 0.0205(3) Uani d . 1 1 . .
    H H6 -0.0971 0.8298 0.2080 0.025 Uiso calc R 1 1 . .
    C C7 0.0302(2) 0.95706(16) 0.26805(4) 0.0213(3) Uani d . 1 1 . .
    H H7 -0.1094 0.9343 0.2821 0.026 Uiso calc R 1 1 . .
    C C8 0.2704(2) 0.84618(17) 0.15690(4) 0.0219(3) Uani d . 1 1 . .
    C C9 0.0566(2) 0.80827(17) 0.12401(4) 0.0220(3) Uani d . 1 1 . .
    H H9 -0.0875 0.7917 0.1401 0.026 Uiso calc R 1 1 . .
    C C10 0.0752(2) 0.63558(17) 0.09157(4) 0.0272(3) Uani d . 1 1 . .
    H H10A 0.0743 0.5251 0.1075 0.033 Uiso calc R 1 1 . .
    H H10B 0.2267 0.6453 0.0780 0.033 Uiso calc R 1 1 . .
    C C11 -0.1284(2) 0.61157(18) 0.05559(4) 0.0283(3) Uani d . 1 1 . .
    H H11A -0.1074 0.5011 0.0346 0.034 Uiso calc R 1 1 . .
    H H11B -0.2787 0.5904 0.0690 0.034 Uiso calc R 1 1 . .
    C C12 -0.1415(2) 0.78128(18) 0.03088(4) 0.0258(3) Uani d . 1 1 . .
    H H12 0.0095 0.7978 0.0168 0.031 Uiso calc R 1 1 . .
    C C13 -0.1635(2) 0.95325(18) 0.06335(4) 0.0267(3) Uani d . 1 1 . .
    H H13A -0.3154 0.9416 0.0767 0.032 Uiso calc R 1 1 . .
    H H13B -0.1645 1.0637 0.0474 0.032 Uiso calc R 1 1 . .
    C C14 0.0378(2) 0.98096(17) 0.09963(4) 0.0259(3) Uani d . 1 1 . .
    H H14A 0.0112 1.0894 0.1208 0.031 Uiso calc R 1 1 . .
    H H14B 0.1881 1.0071 0.0867 0.031 Uiso calc R 1 1 . .
    C C15 -0.3433(3) 0.7554(2) -0.00528(4) 0.0344(3) Uani d . 1 1 . .
    H H15A -0.4931 0.7358 0.0077 0.052 Uiso calc R 1 1 . .
    H H15B -0.3195 0.6475 -0.0263 0.052 Uiso calc R 1 1 . .
    H H15C -0.3470 0.8664 -0.0205 0.052 Uiso calc R 1 1 . .
    C C16 0.5868(3) 0.3403(2) 0.13812(4) 0.0324(3) Uani d . 1 1 . .
    H H16A 0.4446 0.2788 0.1474 0.049 Uiso calc R 1 1 . .
    H H16B 0.6262 0.2756 0.1101 0.049 Uiso calc R 1 1 . .
    H H16C 0.5582 0.4693 0.1345 0.049 Uiso calc R 1 1 . .
    C C17 0.7511(2) 0.41843(16) 0.21210(4) 0.0213(3) Uani d . 1 1 . .
    C C18 0.5547(2) 0.51267(16) 0.22355(4) 0.0215(3) Uani d . 1 1 . .
    H H18 0.4286 0.5234 0.2021 0.026 Uiso calc R 1 1 . .
    C C19 0.5460(2) 0.59047(16) 0.26667(4) 0.0214(3) Uani d . 1 1 . .
    H H19 0.4111 0.6529 0.2747 0.026 Uiso calc R 1 1 . .
    C C20 0.7298(2) 0.57948(16) 0.29851(4) 0.0195(3) Uani d . 1 1 . .
    C C21 0.9266(2) 0.48535(16) 0.28615(4) 0.0214(3) Uani d . 1 1 . .
    H H21 1.0549 0.4774 0.3073 0.026 Uiso calc R 1 1 . .
    C C22 0.9355(2) 0.40431(16) 0.24356(4) 0.0219(3) Uani d . 1 1 . .
    H H22 1.0681 0.3386 0.2357 0.026 Uiso calc R 1 1 . .
    C C23 0.7117(2) 0.67370(17) 0.34374(4) 0.0223(3) Uani d . 1 1 . .
    C C24 0.9260(2) 0.69855(17) 0.37672(4) 0.0216(3) Uani d . 1 1 . .
    H H24 1.0706 0.7109 0.3605 0.026 Uiso calc R 1 1 . .
    C C25 0.9183(2) 0.87238(17) 0.40970(4) 0.0242(3) Uani d . 1 1 . .
    H H25A 0.9196 0.9833 0.3939 0.029 Uiso calc R 1 1 . .
    H H25B 0.7700 0.8658 0.4244 0.029 Uiso calc R 1 1 . .
    C C26 1.1281(2) 0.89120(17) 0.44422(4) 0.0251(3) Uani d . 1 1 . .
    H H26A 1.1156 1.0027 0.4654 0.030 Uiso calc R 1 1 . .
    H H26B 1.2757 0.9082 0.4297 0.030 Uiso calc R 1 1 . .
    C C27 1.1396(2) 0.72105(18) 0.46893(4) 0.0252(3) Uani d . 1 1 . .
    H H27 0.9918 0.7093 0.4842 0.030 Uiso calc R 1 1 . .
    C C28 1.1465(2) 0.54731(17) 0.43608(4) 0.0250(3) Uani d . 1 1 . .
    H H28A 1.2954 0.5536 0.4216 0.030 Uiso calc R 1 1 . .
    H H28B 1.1451 0.4369 0.4521 0.030 Uiso calc R 1 1 . .
    C C29 0.9384(2) 0.52528(17) 0.40108(4) 0.0244(3) Uani d . 1 1 . .
    H H29A 0.7900 0.5053 0.4151 0.029 Uiso calc R 1 1 . .
    H H29B 0.9552 0.4151 0.3797 0.029 Uiso calc R 1 1 . .
    C C30 1.3480(2) 0.74087(19) 0.50368(4) 0.0329(3) Uani d . 1 1 . .
    H H30A 1.3497 0.6296 0.5188 0.049 Uiso calc R 1 1 . .
    H H30B 1.3330 0.8497 0.5250 0.049 Uiso calc R 1 1 . .
    H H30C 1.4951 0.7561 0.4896 0.049 Uiso calc R 1 1 . .
loop_
    _atom_site_aniso_label
    _atom_site_aniso_U_11
    _atom_site_aniso_U_22
    _atom_site_aniso_U_33
    _atom_site_aniso_U_12
    _atom_site_aniso_U_13
    _atom_site_aniso_U_23
    O1 0.0278(5) 0.0285(5) 0.0217(5) 0.0011(4) 0.0032(4) -0.0006(4)
    O2 0.0202(5) 0.0442(6) 0.0272(5) 0.0045(4) 0.0047(4) 0.0015(4)
    O3 0.0290(5) 0.0311(5) 0.0217(5) 0.0059(4) 0.0004(4) -0.0002(4)
    O4 0.0217(5) 0.0480(6) 0.0301(6) 0.0073(5) 0.0046(4) -0.0009(5)
    C1 0.0333(8) 0.0294(7) 0.0232(7) 0.0005(6) -0.0047(6) -0.0016(6)
    C2 0.0240(7) 0.0176(6) 0.0220(7) 0.0046(5) 0.0028(6) 0.0040(5)
    C3 0.0187(7) 0.0193(6) 0.0270(7) -0.0002(5) -0.0017(5) 0.0042(5)
    C4 0.0172(7) 0.0214(6) 0.0259(7) 0.0016(5) 0.0025(5) 0.0058(5)
    C5 0.0175(7) 0.0183(6) 0.0227(7) 0.0032(5) 0.0009(5) 0.0058(5)
    C6 0.0173(7) 0.0178(6) 0.0263(7) 0.0000(5) 0.0012(5) 0.0035(5)
    C7 0.0197(7) 0.0195(6) 0.0256(7) 0.0000(5) 0.0050(5) 0.0055(5)
    C8 0.0217(7) 0.0223(6) 0.0224(7) 0.0027(5) 0.0018(6) 0.0053(5)
    C9 0.0182(7) 0.0279(7) 0.0197(7) 0.0013(5) 0.0024(5) 0.0022(5)
    C10 0.0285(8) 0.0238(6) 0.0288(8) 0.0031(6) -0.0009(6) 0.0025(6)
    C11 0.0295(8) 0.0265(7) 0.0269(8) 0.0009(6) -0.0016(6) -0.0018(6)
    C12 0.0243(7) 0.0334(7) 0.0189(7) 0.0012(6) 0.0026(6) 0.0001(6)
    C13 0.0281(8) 0.0282(7) 0.0241(7) 0.0049(6) 0.0000(6) 0.0043(6)
    C14 0.0267(7) 0.0245(7) 0.0253(7) 0.0021(6) -0.0017(6) 0.0000(6)
    C15 0.0362(9) 0.0414(8) 0.0234(8) 0.0020(7) -0.0038(6) -0.0001(6)
    C16 0.0377(9) 0.0345(8) 0.0233(8) 0.0044(7) -0.0038(6) -0.0001(6)
    C17 0.0237(7) 0.0187(6) 0.0214(7) -0.0014(5) 0.0034(6) 0.0032(5)
    C18 0.0194(7) 0.0209(6) 0.0240(7) -0.0002(5) -0.0025(5) 0.0057(5)
    C19 0.0177(7) 0.0194(6) 0.0279(7) 0.0008(5) 0.0035(6) 0.0050(5)
    C20 0.0174(6) 0.0188(6) 0.0224(7) -0.0012(5) 0.0022(5) 0.0047(5)
    C21 0.0184(7) 0.0227(6) 0.0236(7) 0.0008(5) 0.0004(5) 0.0064(5)
    C22 0.0201(7) 0.0195(6) 0.0273(7) 0.0030(5) 0.0050(6) 0.0052(5)
    C23 0.0205(7) 0.0226(6) 0.0247(7) 0.0009(5) 0.0046(6) 0.0055(5)
    C24 0.0196(7) 0.0244(6) 0.0209(7) 0.0009(5) 0.0041(5) 0.0022(5)
    C25 0.0244(7) 0.0235(6) 0.0247(7) 0.0026(5) 0.0034(6) 0.0019(5)
    C26 0.0255(7) 0.0250(6) 0.0237(7) 0.0001(5) 0.0023(6) -0.0015(5)
    C27 0.0245(7) 0.0298(7) 0.0208(7) 0.0002(6) 0.0033(6) 0.0012(6)
    C28 0.0275(8) 0.0251(6) 0.0224(7) 0.0028(6) 0.0005(6) 0.0033(5)
    C29 0.0260(7) 0.0239(6) 0.0226(7) -0.0002(5) 0.0013(6) 0.0012(5)
    C30 0.0342(9) 0.0367(8) 0.0262(8) 0.0037(7) -0.0020(6) -0.0006(6)
_geom_special_details
;
All e.s.d.'s (except the e.s.d. in the dihedral angle between two l.s. planes)
are estimated using the full covariance matrix. The cell e.s.d.'s are taken
into account individually in the estimation of e.s.d.'s in distances, angles
and torsion angles; correlations between e.s.d.'s in cell parameters are only
used when they are defined by crystal symmetry. An approximate (isotropic)
treatment of cell e.s.d.'s is used for estimating e.s.d.'s involving l.s.
planes.
;
loop_
    _geom_bond_atom_site_label_1
    _geom_bond_atom_site_label_2
    _geom_bond_site_symmetry_2
    _geom_bond_distance
    _geom_bond_publ_flag
    O1 C2 . 1.3658(15) ?
    O1 C1 . 1.4289(16) ?
    O2 C8 . 1.2273(14) ?
    O3 C17 . 1.3663(15) ?
    O3 C16 . 1.4290(16) ?
    O4 C23 . 1.2269(14) ?
    C1 H1A . 0.9800 ?
    C1 H1B . 0.9800 ?
    C1 H1C . 0.9800 ?
    C2 C7 . 1.3897(18) ?
    C2 C3 . 1.3935(17) ?
    C3 C4 . 1.3863(17) ?
    C3 H3 . 0.9500 ?
    C4 C5 . 1.3910(17) ?
    C4 H4 . 0.9500 ?
    C5 C6 . 1.4000(16) ?
    C5 C8 . 1.4886(17) ?
    C6 C7 . 1.3806(17) ?
    C6 H6 . 0.9500 ?
    C7 H7 . 0.9500 ?
    C8 C9 . 1.5142(18) ?
    C9 C10 . 1.5251(17) ?
    C9 C14 . 1.5418(17) ?
    C9 H9 . 1.0000 ?
    C10 C11 . 1.5290(18) ?
    C10 H10A . 0.9900 ?
    C10 H10B . 0.9900 ?
    C11 C12 . 1.5266(18) ?
    C11 H11A . 0.9900 ?
    C11 H11B . 0.9900 ?
    C12 C15 . 1.5252(18) ?
    C12 C13 . 1.5251(18) ?
    C12 H12 . 1.0000 ?
    C13 C14 . 1.5256(18) ?
    C13 H13A . 0.9900 ?
    C13 H13B . 0.9900 ?
    C14 H14A . 0.9900 ?
    C14 H14B . 0.9900 ?
    C15 H15A . 0.9800 ?
    C15 H15B . 0.9800 ?
    C15 H15C . 0.9800 ?
    C16 H16A . 0.9800 ?
    C16 H16B . 0.9800 ?
    C16 H16C . 0.9800 ?
    C17 C22 . 1.3898(18) ?
    C17 C18 . 1.3936(17) ?
    C18 C19 . 1.3860(17) ?
    C18 H18 . 0.9500 ?
    C19 C20 . 1.3908(17) ?
    C19 H19 . 0.9500 ?
    C20 C21 . 1.4022(17) ?
    C20 C23 . 1.4915(17) ?
    C21 C22 . 1.3785(17) ?
    C21 H21 . 0.9500 ?
    C22 H22 . 0.9500 ?
    C23 C24 . 1.5152(18) ?
    C24 C25 . 1.5317(16) ?
    C24 C29 . 1.5427(17) ?
    C24 H24 . 1.0000 ?
    C25 C26 . 1.5264(18) ?
    C25 H25A . 0.9900 ?
    C25 H25B . 0.9900 ?
    C26 C27 . 1.5289(17) ?
    C26 H26A . 0.9900 ?
    C26 H26B . 0.9900 ?
    C27 C30 . 1.5244(18) ?
    C27 C28 . 1.5283(17) ?
    C27 H27 . 1.0000 ?
    C28 C29 . 1.5277(17) ?
    C28 H28A . 0.9900 ?
    C28 H28B . 0.9900 ?
    C29 H29A . 0.9900 ?
    C29 H29B . 0.9900 ?
    C30 H30A . 0.9800 ?
    C30 H30B . 0.9800 ?
    C30 H30C . 0.9800 ?
loop_
    _geom_angle_atom_site_label_1
    _geom_angle_atom_site_label_2
    _geom_angle_atom_site_label_3
    _geom_angle_site_symmetry_1
    _geom_angle_site_symmetry_3
    _geom_angle
    _geom_angle_publ_flag
    C2 O1 C1 . . 117.19(10) ?
    C17 O3 C16 . . 117.13(10) ?
    O1 C1 H1A . . 109.5 ?
    O1 C1 H1B . . 109.5 ?
    H1A C1 H1B . . 109.5 ?
    O1 C1 H1C . . 109.5 ?
    H1A C1 H1C . . 109.5 ?
    H1B C1 H1C . . 109.5 ?
    O1 C2 C7 . . 115.38(11) ?
    O1 C2 C3 . . 124.43(12) ?
    C7 C2 C3 . . 120.18(12) ?
    C4 C3 C2 . . 118.62(12) ?
    C4 C3 H3 . . 120.7 ?
    C2 C3 H3 . . 120.7 ?
    C3 C4 C5 . . 122.11(11) ?
    C3 C4 H4 . . 118.9 ?
    C5 C4 H4 . . 118.9 ?
    C4 C5 C6 . . 118.18(12) ?
    C4 C5 C8 . . 118.67(11) ?
    C6 C5 C8 . . 123.13(12) ?
    C7 C6 C5 . . 120.43(12) ?
    C7 C6 H6 . . 119.8 ?
    C5 C6 H6 . . 119.8 ?
    C6 C7 C2 . . 120.42(11) ?
    C6 C7 H7 . . 119.8 ?
    C2 C7 H7 . . 119.8 ?
    O2 C8 C5 . . 119.42(12) ?
    O2 C8 C9 . . 119.92(11) ?
    C5 C8 C9 . . 120.59(10) ?
    C8 C9 C10 . . 112.24(10) ?
    C8 C9 C14 . . 106.83(11) ?
    C10 C9 C14 . . 110.54(11) ?
    C8 C9 H9 . . 109.1 ?
    C10 C9 H9 . . 109.1 ?
    C14 C9 H9 . . 109.1 ?
    C9 C10 C11 . . 111.49(10) ?
    C9 C10 H10A . . 109.3 ?
    C11 C10 H10A . . 109.3 ?
    C9 C10 H10B . . 109.3 ?
    C11 C10 H10B . . 109.3 ?
    H10A C10 H10B . . 108.0 ?
    C12 C11 C10 . . 111.75(11) ?
    C12 C11 H11A . . 109.3 ?
    C10 C11 H11A . . 109.3 ?
    C12 C11 H11B . . 109.3 ?
    C10 C11 H11B . . 109.3 ?
    H11A C11 H11B . . 107.9 ?
    C15 C12 C13 . . 111.66(11) ?
    C15 C12 C11 . . 111.45(12) ?
    C13 C12 C11 . . 109.48(11) ?
    C15 C12 H12 . . 108.0 ?
    C13 C12 H12 . . 108.0 ?
    C11 C12 H12 . . 108.0 ?
    C12 C13 C14 . . 112.18(10) ?
    C12 C13 H13A . . 109.2 ?
    C14 C13 H13A . . 109.2 ?
    C12 C13 H13B . . 109.2 ?
    C14 C13 H13B . . 109.2 ?
    H13A C13 H13B . . 107.9 ?
    C13 C14 C9 . . 111.44(11) ?
    C13 C14 H14A . . 109.3 ?
    C9 C14 H14A . . 109.3 ?
    C13 C14 H14B . . 109.3 ?
    C9 C14 H14B . . 109.3 ?
    H14A C14 H14B . . 108.0 ?
    C12 C15 H15A . . 109.5 ?
    C12 C15 H15B . . 109.5 ?
    H15A C15 H15B . . 109.5 ?
    C12 C15 H15C . . 109.5 ?
    H15A C15 H15C . . 109.5 ?
    H15B C15 H15C . . 109.5 ?
    O3 C16 H16A . . 109.5 ?
    O3 C16 H16B . . 109.5 ?
    H16A C16 H16B . . 109.5 ?
    O3 C16 H16C . . 109.5 ?
    H16A C16 H16C . . 109.5 ?
    H16B C16 H16C . . 109.5 ?
    O3 C17 C22 . . 115.81(11) ?
    O3 C17 C18 . . 124.01(12) ?
    C22 C17 C18 . . 120.19(12) ?
    C19 C18 C17 . . 118.95(12) ?
    C19 C18 H18 . . 120.5 ?
    C17 C18 H18 . . 120.5 ?
    C18 C19 C20 . . 121.69(11) ?
    C18 C19 H19 . . 119.2 ?
    C20 C19 H19 . . 119.2 ?
    C19 C20 C21 . . 118.35(12) ?
    C19 C20 C23 . . 118.46(11) ?
    C21 C20 C23 . . 123.16(12) ?
    C22 C21 C20 . . 120.54(12) ?
    C22 C21 H21 . . 119.7 ?
    C20 C21 H21 . . 119.7 ?
    C21 C22 C17 . . 120.26(11) ?
    C21 C22 H22 . . 119.9 ?
    C17 C22 H22 . . 119.9 ?
    O4 C23 C20 . . 119.73(12) ?
    O4 C23 C24 . . 120.28(12) ?
    C20 C23 C24 . . 119.99(10) ?
    C23 C24 C25 . . 111.55(10) ?
    C23 C24 C29 . . 109.11(11) ?
    C25 C24 C29 . . 110.09(10) ?
    C23 C24 H24 . . 108.7 ?
    C25 C24 H24 . . 108.7 ?
    C29 C24 H24 . . 108.7 ?
    C26 C25 C24 . . 111.27(10) ?
    C26 C25 H25A . . 109.4 ?
    C24 C25 H25A . . 109.4 ?
    C26 C25 H25B . . 109.4 ?
    C24 C25 H25B . . 109.4 ?
    H25A C25 H25B . . 108.0 ?
    C25 C26 C27 . . 111.83(11) ?
    C25 C26 H26A . . 109.2 ?
    C27 C26 H26A . . 109.3 ?
    C25 C26 H26B . . 109.3 ?
    C27 C26 H26B . . 109.3 ?
    H26A C26 H26B . . 107.9 ?
    C30 C27 C28 . . 111.83(10) ?
    C30 C27 C26 . . 111.76(11) ?
    C28 C27 C26 . . 109.44(11) ?
    C30 C27 H27 . . 107.9 ?
    C28 C27 H27 . . 107.9 ?
    C26 C27 H27 . . 107.9 ?
    C29 C28 C27 . . 112.45(10) ?
    C29 C28 H28A . . 109.1 ?
    C27 C28 H28A . . 109.1 ?
    C29 C28 H28B . . 109.1 ?
    C27 C28 H28B . . 109.1 ?
    H28A C28 H28B . . 107.8 ?
    C28 C29 C24 . . 111.02(11) ?
    C28 C29 H29A . . 109.4 ?
    C24 C29 H29A . . 109.4 ?
    C28 C29 H29B . . 109.4 ?
    C24 C29 H29B . . 109.4 ?
    H29A C29 H29B . . 108.0 ?
    C27 C30 H30A . . 109.5 ?
    C27 C30 H30B . . 109.5 ?
    H30A C30 H30B . . 109.5 ?
    C27 C30 H30C . . 109.5 ?
    H30A C30 H30C . . 109.5 ?
    H30B C30 H30C . . 109.5 ?
loop_
    _geom_torsion_atom_site_label_1
    _geom_torsion_atom_site_label_2
    _geom_torsion_atom_site_label_3
    _geom_torsion_atom_site_label_4
    _geom_torsion_site_symmetry_1
    _geom_torsion_site_symmetry_2
    _geom_torsion_site_symmetry_3
    _geom_torsion_site_symmetry_4
    _geom_torsion
    _geom_torsion_publ_flag
    C1 O1 C2 C7 . . . . 173.31(10) ?
    C1 O1 C2 C3 . . . . -7.90(17) ?
    O1 C2 C3 C4 . . . . 179.14(11) ?
    C7 C2 C3 C4 . . . . -2.13(17) ?
    C2 C3 C4 C5 . . . . 1.44(17) ?
    C3 C4 C5 C6 . . . . 0.71(17) ?
    C3 C4 C5 C8 . . . . -177.36(10) ?
    C4 C5 C6 C7 . . . . -2.21(17) ?
    C8 C5 C6 C7 . . . . 175.77(11) ?
    C5 C6 C7 C2 . . . . 1.54(17) ?
    O1 C2 C7 C6 . . . . 179.51(10) ?
    C3 C2 C7 C6 . . . . 0.67(17) ?
    C4 C5 C8 O2 . . . . 21.98(17) ?
    C6 C5 C8 O2 . . . . -155.99(12) ?
    C4 C5 C8 C9 . . . . -155.03(11) ?
    C6 C5 C8 C9 . . . . 27.00(17) ?
    O2 C8 C9 C10 . . . . 39.30(16) ?
    C5 C8 C9 C10 . . . . -143.71(11) ?
    O2 C8 C9 C14 . . . . -82.01(14) ?
    C5 C8 C9 C14 . . . . 94.98(13) ?
    C8 C9 C10 C11 . . . . -173.66(11) ?
    C14 C9 C10 C11 . . . . -54.51(14) ?
    C9 C10 C11 C12 . . . . 56.90(15) ?
    C10 C11 C12 C15 . . . . 179.37(10) ?
    C10 C11 C12 C13 . . . . -56.60(14) ?
    C15 C12 C13 C14 . . . . -179.84(11) ?
    C11 C12 C13 C14 . . . . 56.25(14) ?
    C12 C13 C14 C9 . . . . -55.65(14) ?
    C8 C9 C14 C13 . . . . 176.27(10) ?
    C10 C9 C14 C13 . . . . 53.89(13) ?
    C16 O3 C17 C22 . . . . 177.02(11) ?
    C16 O3 C17 C18 . . . . -3.19(17) ?
    O3 C17 C18 C19 . . . . 179.81(11) ?
    C22 C17 C18 C19 . . . . -0.41(18) ?
    C17 C18 C19 C20 . . . . 1.11(18) ?
    C18 C19 C20 C21 . . . . -0.56(18) ?
    C18 C19 C20 C23 . . . . 177.42(11) ?
    C19 C20 C21 C22 . . . . -0.68(18) ?
    C23 C20 C21 C22 . . . . -178.56(11) ?
    C20 C21 C22 C17 . . . . 1.37(18) ?
    O3 C17 C22 C21 . . . . 178.99(11) ?
    C18 C17 C22 C21 . . . . -0.81(18) ?
    C19 C20 C23 O4 . . . . 12.43(18) ?
    C21 C20 C23 O4 . . . . -169.69(12) ?
    C19 C20 C23 C24 . . . . -167.66(11) ?
    C21 C20 C23 C24 . . . . 10.22(18) ?
    O4 C23 C24 C25 . . . . -29.70(16) ?
    C20 C23 C24 C25 . . . . 150.39(11) ?
    O4 C23 C24 C29 . . . . 92.15(14) ?
    C20 C23 C24 C29 . . . . -87.76(13) ?
    C23 C24 C25 C26 . . . . 177.09(10) ?
    C29 C24 C25 C26 . . . . 55.81(14) ?
    C24 C25 C26 C27 . . . . -57.41(14) ?
    C25 C26 C27 C30 . . . . -179.46(10) ?
    C25 C26 C27 C28 . . . . 56.11(14) ?
    C30 C27 C28 C29 . . . . 179.88(11) ?
    C26 C27 C28 C29 . . . . -55.74(14) ?
    C27 C28 C29 C24 . . . . 56.02(14) ?
    C23 C24 C29 C28 . . . . -177.67(10) ?
    C25 C24 C29 C28 . . . . -54.94(13) ?
loop_
    _geom_hbond_atom_site_label_D
    _geom_hbond_atom_site_label_H
    _geom_hbond_atom_site_label_A
    _geom_hbond_site_symmetry_A
    _geom_hbond_distance_DH
    _geom_hbond_distance_HA
    _geom_hbond_distance_DA
    _geom_hbond_angle_DHA
    C9 H9 O2 1_455 1.00 2.57 3.4694(18) 149.5
    C24 H24 O4 1_655 1.00 2.60 3.5244(18) 154.1
data_global
_journal_date_recd_electronic     2012-08-28
_journal_date_accepted     2012-08-30
_journal_name_full     'Acta Crystallographica, Section E'
_journal_year     2012
_journal_volume     68
_journal_issue     10
_journal_page_first     o2850
_journal_page_last     o2850
_journal_paper_category     QO
_journal_paper_doi     10.1107/S1600536812037373
_journal_coeditor_code     CV5337
_publ_contact_author_name     'Lida Tang'
_publ_contact_author_address
;
Graduate School,
Tianjin Medical University,
Tianjin 300070,
People's Republic of China
State Key Laboratory of Drug Delivery Technology and Pharmacokinetics,
Tianjin Institute of Pharmaceutical Research,
Tianjin 300193,
People's Republic of China
;
_publ_contact_author_email     lidatang@yahoo.com
_publ_contact_author_fax     '+86-22-23006807'
_publ_contact_author_phone     '+86-22-27381305'
_publ_section_title
;
(4-Methoxyphenyl)(4-methylcyclohexyl)methanone
;
loop_
    _publ_author_name
    _publ_author_footnote
    _publ_author_address
    'Wei Liu' .
;
Graduate School,
Tianjin Medical University,
Tianjin 300070,
People's Republic of China
Tianjin Key Laboratory of Molecular Design & Drug Discovery,
Tianjin Institute of Pharmaceutical Research,
Tianjin 300193,
People's Republic of China
;
    'Lida Tang' .
;
Graduate School,
Tianjin Medical University,
Tianjin 300070,
People's Republic of China
State Key Laboratory of Drug Delivery Technology and Pharmacokinetics,
Tianjin Institute of Pharmaceutical Research,
Tianjin 300193,
People's Republic of China
;
