# Supplementary material for: (4-Meth­oxy­phen­yl)(4-methyl­cyclo­hex­yl)methanone
Source: Acta Crystallogr Sect E Struct Rep Online. 2012 Sep 5;68(Pt 10):o2850. doi: 10.1107/S1600536812037373 (PMC3470209; doi:10.1107/S1600536812037373)
Supplement: Supplementary file 2 [file e-68-o2850-Isup2.hkl]

# 
# h,k,l, Fc-squared, Fo-squared, sigma(Fo-squared) and status flag 
# 
data_I
_shelx_title ' M101228E1 in P-1' 
_shelx_refln_list_code          4 
_shelx_F_calc_maximum      140.26 
_exptl_crystal_F_000       504.00 
_reflns_d_resolution_high  0.7599 
 
loop_ 
 _symmetry_equiv_pos_as_xyz 
 'x, y, z' 
 '-x, -y, -z' 
 
_cell_length_a     5.7003 
_cell_length_b     7.2792 
_cell_length_c    30.7601 
_cell_angle_alpha  96.700 
_cell_angle_beta   94.380 
_cell_angle_gamma  93.332 
 
_shelx_F_squared_multiplier     1.000 
 
loop_ 
 _refln_index_h 
 _refln_index_k 
 _refln_index_l 
 _refln_F_squared_calc 
 _refln_F_squared_meas 
 _refln_F_squared_sigma 
 _refln_observed_status 
   1   0   0     2003.41     2046.93     20.48 o 
   2   0   0     1114.11     1184.42     16.20 o 
   3   0   0      497.75      513.46      9.83 o 
   4   0   0       81.79       90.86     11.81 o 
   5   0   0       48.72       54.60      8.74 o 
   7   0   0        0.01        0.85      1.84 o 
  -4   1   0        0.24        1.39      1.44 o 
  -3   1   0        5.66        8.54      1.89 o 
  -2   1   0       79.22       94.90      7.00 o 
  -1   1   0       20.22       16.50      0.81 o 
   0   1   0       46.96       49.22      2.22 o 
   1   1   0       34.56      229.54      6.32 o 
   2   1   0       71.15       70.34      3.97 o 
   3   1   0       30.25       27.23      3.38 o 
   4   1   0      135.90      120.50      6.79 o 
   5   1   0      404.84      406.57     20.67 o 
   6   1   0      150.86      168.06     16.73 o 
   7   1   0        2.41        4.81      4.08 o 
  -6   2   0        6.73        6.48      5.18 o 
  -5   2   0        0.93        2.22      1.58 o 
  -4   2   0       48.76       43.59      3.35 o 
  -3   2   0        0.17        0.69      0.46 o 
  -2   2   0      152.02      152.13      3.24 o 
  -1   2   0     3851.64     3883.76     37.36 o 
   0   2   0      263.13      244.16      3.19 o 
   1   2   0      503.11      489.69     11.64 o 
   2   2   0       63.00       64.75      4.88 o 
   3   2   0       14.77       14.89      5.14 o 
   4   2   0      526.53      461.00     52.08 o 
   5   2   0      235.48      230.05     15.83 o 
   6   2   0      347.36      367.86     27.26 o 
   7   2   0       57.15       44.32     27.66 o 
  -6   3   0       14.84       16.90     11.40 o 
  -5   3   0        2.45        3.14      1.03 o 
  -4   3   0      142.08      132.35      6.39 o 
  -3   3   0        1.34        1.27      0.34 o 
  -2   3   0      305.48      320.07      3.34 o 
  -1   3   0       16.36       15.54      1.24 o 
   0   3   0        0.00        0.50      0.68 o 
   1   3   0        0.46        1.55      1.47 o 
   2   3   0       20.93       17.77      3.93 o 
   3   3   0       45.84       46.49      7.33 o 
   4   3   0      333.56      348.51     15.55 o 
   5   3   0       65.12       63.93     26.37 o 
   6   3   0       42.33       39.78      8.15 o 
  -6   4   0       31.64       40.53      8.06 o 
  -5   4   0       20.02       19.58      6.22 o 
  -4   4   0       40.88       46.28      4.00 o 
  -3   4   0        4.80        3.58      1.14 o 
  -2   4   0      488.01      498.44      7.56 o 
  -1   4   0       58.94       51.95      2.37 o 
   0   4   0       29.02       36.96      3.01 o 
   1   4   0      115.87      124.09      6.81 o 
   2   4   0      238.01      251.80     10.48 o 
   3   4   0       17.70       14.93      2.61 o 
   4   4   0       36.85       37.25      3.27 o 
   5   4   0       11.95       10.93     10.67 o 
   6   4   0       93.76      103.59      8.39 o 
  -6   5   0        4.22        5.56      5.47 o 
  -5   5   0       50.99       66.03     22.15 o 
  -4   5   0      111.94      108.08      7.36 o 
  -3   5   0       32.83       31.10      2.55 o 
  -2   5   0       12.96       14.75      2.43 o 
  -1   5   0       10.16       11.24      2.91 o 
   0   5   0       75.44       74.15      5.87 o 
   1   5   0      192.78      199.99      8.66 o 
   2   5   0      114.50      120.95      5.13 o 
   3   5   0        3.21        3.17      2.59 o 
   4   5   0      108.10      111.11      8.52 o 
   5   5   0       44.51       55.57      8.16 o 
   6   5   0       14.32       17.04      8.66 o 
  -5   6   0      209.66      232.46     24.27 o 
  -4   6   0      104.61      105.54     14.21 o 
  -3   6   0        0.66        1.12      1.20 o 
  -2   6   0       88.65       88.80      6.33 o 
  -1   6   0       42.35       37.02      3.89 o 
   0   6   0       16.78       19.22      5.05 o 
   1   6   0       32.71       36.23      3.69 o 
   2   6   0       75.97       74.17      5.18 o 
   3   6   0       57.50       55.08      3.64 o 
   4   6   0       95.77      106.26      9.92 o 
   5   6   0      141.67      143.63     13.16 o 
  -5   7   0       51.78       64.24     10.18 o 
  -4   7   0       59.20       72.55     12.96 o 
  -3   7   0        0.14        1.66      1.68 o 
  -2   7   0        0.17        1.30      1.20 o 
  -1   7   0        2.45        2.76      1.57 o 
   0   7   0        2.75        3.33      1.34 o 
   1   7   0        0.01        0.90      1.82 o 
   2   7   0        2.09        2.18      1.92 o 
   3   7   0        1.12        2.15      1.80 o 
   4   7   0        2.19        3.39      2.61 o 
  -4   8   0      129.72      134.17     20.85 o 
  -3   8   0        1.49        2.47      3.61 o 
  -2   8   0      100.93      108.64      9.91 o 
  -1   8   0       14.89       16.13      6.73 o 
   0   8   0        0.33        2.57      1.78 o 
   1   8   0        5.02        4.49      2.50 o 
   2   8   0       31.23       23.84      7.53 o 
   3   8   0        0.14        2.18      2.23 o 
  -2   9   0        0.25        0.66      4.31 o 
  -1   9   0        0.01        2.07      2.25 o 
   0   9   0        1.21        0.58      1.26 o 
   1   9   0        3.30        2.10      1.73 o 
  -2  -9   1       28.04       26.38      5.01 o 
  -1  -9   1       63.45       63.76      5.51 o 
   0  -9   1        9.51        6.36      3.19 o 
   1  -9   1        0.44        1.50      1.01 o 
   2  -9   1       37.81       22.29     28.68 o 
  -3  -8   1        2.22        3.89      3.19 o 
  -2  -8   1        1.08        0.98      0.98 o 
  -1  -8   1        9.20        9.59      3.57 o 
   0  -8   1       14.17       15.86      6.66 o 
   1  -8   1       20.25       15.50      6.75 o 
   2  -8   1        4.44        5.26      2.52 o 
   3  -8   1       97.34      108.32     18.54 o 
   4  -8   1       17.91       14.66     19.18 o 
  -4  -7   1       31.81       26.69     13.08 o 
  -3  -7   1       74.64       72.11      8.48 o 
  -2  -7   1        9.66        8.68      3.77 o 
  -1  -7   1       74.13       74.40      7.03 o 
   0  -7   1      214.48      210.52     10.03 o 
   1  -7   1      154.00      153.47      9.20 o 
   2  -7   1        0.01        1.49      1.31 o 
   3  -7   1       11.10        9.27      4.84 o 
   4  -7   1        1.97        1.06      3.51 o 
   5  -7   1       96.96       94.26     14.04 o 
  -5  -6   1        0.05        0.80      1.68 o 
  -4  -6   1        6.76       11.00      5.28 o 
  -3  -6   1        2.31        2.62      1.30 o 
  -2  -6   1       10.40       12.81      4.25 o 
  -1  -6   1      155.85      163.66      5.40 o 
   0  -6   1      194.11      199.27      5.88 o 
   1  -6   1        7.48        7.75      1.48 o 
   2  -6   1       83.84       89.42      7.12 o 
   3  -6   1       57.62       64.22      4.87 o 
   4  -6   1        0.25        1.93      2.03 o 
   5  -6   1        3.36        4.08      5.18 o 
   6  -6   1        0.11        2.47      3.94 o 
  -6  -5   1        6.07       10.45      7.11 o 
  -5  -5   1       31.39       33.64      9.63 o 
  -4  -5   1        2.66        1.47      1.44 o 
  -3  -5   1       17.69       20.94      4.84 o 
  -2  -5   1       10.65       10.23      2.08 o 
  -1  -5   1       41.94       49.30      4.89 o 
   0  -5   1      625.26      623.55     24.08 o 
   1  -5   1     1607.39     1520.29    340.96 o 
   2  -5   1      127.78      127.87      5.53 o 
   3  -5   1      125.81      134.06      8.93 o 
   4  -5   1       90.13       92.41      6.62 o 
   5  -5   1      366.50      410.58     31.60 o 
   6  -5   1       28.03       33.67     24.88 o 
  -6  -4   1        0.13        1.07      1.38 o 
  -5  -4   1       10.52        8.44      5.61 o 
  -4  -4   1        1.08        1.14      1.28 o 
  -3  -4   1      325.49      353.22     14.36 o 
  -2  -4   1       27.91       32.07      3.10 o 
  -1  -4   1      276.16      298.97      9.13 o 
   0  -4   1        6.62        9.81      2.47 o 
   1  -4   1      452.65      465.87      9.51 o 
   2  -4   1       36.72       31.83      1.81 o 
   3  -4   1       54.17       50.81      2.86 o 
   4  -4   1        0.01        0.72      0.66 o 
   5  -4   1       56.88       54.52      4.36 o 
   6  -4   1        0.01        0.87      2.54 o 
  -6  -3   1        1.77        0.82      3.63 o 
  -5  -3   1      120.16      125.93     15.43 o 
  -4  -3   1        7.44        6.67      5.75 o 
  -3  -3   1       42.97       34.74      4.35 o 
  -2  -3   1        0.19        1.22      1.53 o 
  -1  -3   1        0.12        1.16      0.82 o 
   0  -3   1      331.46      297.90      3.88 o 
   1  -3   1       98.65       94.22      1.59 o 
   2  -3   1       39.56       29.94      1.42 o 
   3  -3   1      461.26      432.94     10.83 o 
   4  -3   1      267.46      245.30     14.14 o 
   5  -3   1       26.36       23.76      2.60 o 
   6  -3   1      113.55      132.76     11.36 o 
  -7  -2   1       63.37       57.92     15.34 o 
  -6  -2   1       52.45       44.11     18.90 o 
  -5  -2   1        6.00        6.08      4.15 o 
  -4  -2   1      186.71      163.93      8.06 o 
  -3  -2   1      223.02      222.23     11.55 o 
  -2  -2   1       15.13       19.75      9.45 o 
  -1  -2   1     1426.29     1425.71     19.87 o 
   0  -2   1      150.45      143.78      1.96 o 
   1  -2   1     2706.71     2741.77     34.32 o 
   2  -2   1        8.08        9.29      0.99 o 
   3  -2   1        6.19        5.96      1.03 o 
   4  -2   1        0.02        0.21      0.69 o 
   5  -2   1        1.46        1.84      1.10 o 
   6  -2   1        0.23        0.87      1.01 o 
  -7  -1   1       17.33       23.21      6.57 o 
  -6  -1   1       77.33       81.08     13.20 o 
  -5  -1   1     5175.89     5785.82     57.35 o 
  -4  -1   1       53.80       46.37      6.82 o 
  -3  -1   1      219.64      208.45      8.59 o 
  -2  -1   1      625.18      606.89     17.30 o 
  -1  -1   1     4887.41     5074.76     46.48 o 
   0  -1   1      542.78      515.33      9.03 o 
   1  -1   1     7066.19     7143.00    422.76 o 
   2  -1   1      101.55      117.47      1.70 o 
   3  -1   1       22.46       22.59      1.42 o 
   4  -1   1        1.15        2.31      1.93 o 
   5  -1   1     1597.65     1739.13     62.02 o 
   6  -1   1       25.36       19.35      2.80 o 
  -7   0   1       19.29       11.69     12.94 o 
  -6   0   1       80.89       67.79     39.14 o 
  -5   0   1       15.95       13.05      9.28 o 
  -4   0   1        2.57        2.49      1.61 o 
  -3   0   1        7.33        7.24      1.70 o 
  -2   0   1       11.62       11.42      0.92 o 
  -1   0   1       53.90       51.47      2.92 o 
   1   0   1        1.03        1.72      0.42 o 
   2   0   1       10.31       12.23      2.31 o 
   3   0   1        7.42        8.94      1.94 o 
   4   0   1      212.61      211.32     16.94 o 
   5   0   1       35.23       36.55     17.08 o 
   6   0   1       66.46       67.89     11.48 o 
   7   0   1        2.51        3.68      2.10 o 
  -7   1   1       35.07       37.66      4.34 o 
  -5   1   1      166.80      188.02      8.51 o 
  -4   1   1       90.85       96.98      8.20 o 
  -3   1   1      128.11      127.94      2.18 o 
  -2   1   1     1009.81     1043.43     10.09 o 
  -1   1   1    12121.66    12078.32    922.79 o 
   0   1   1     3199.61     3392.84     36.35 o 
   1   1   1     2344.57     2344.60     96.94 o 
   2   1   1      642.56      667.46     12.23 o 
   3   1   1        6.26        7.97      3.35 o 
   4   1   1      309.63      248.65     50.93 o 
   5   1   1      644.08      618.17     27.17 o 
   6   1   1       66.84       59.85     32.00 o 
   7   1   1        0.03       -0.07      2.59 o 
  -6   2   1        3.91        3.86      1.79 o 
  -5   2   1        0.19        0.43      0.82 o 
  -4   2   1       27.85       25.20      2.48 o 
  -3   2   1        0.78        0.57      0.52 o 
  -2   2   1       72.05       73.13      1.39 o 
  -1   2   1      738.35      707.56      9.43 o 
   0   2   1      154.24      143.29      2.64 o 
   1   2   1      328.89      317.01     11.33 o 
   2   2   1       81.67       88.27      6.22 o 
   3   2   1      345.72      361.85     16.97 o 
   4   2   1      116.22       96.05      8.44 o 
   5   2   1        0.03        2.76      4.12 o 
   6   2   1        4.85        8.95      5.61 o 
   7   2   1       18.15       13.50     11.64 o 
  -6   3   1       18.66       14.23      2.52 o 
  -5   3   1       27.70       23.84      2.95 o 
  -4   3   1       67.88       61.76      3.72 o 
  -3   3   1      583.83      669.51      9.71 o 
  -2   3   1        8.33        6.04      0.80 o 
  -1   3   1       46.05       44.61      2.99 o 
   0   3   1      139.12      121.99      2.31 o 
   1   3   1     2485.05     2609.20     97.99 o 
   2   3   1      137.97      125.81      8.24 o 
   3   3   1       36.90       44.28      7.73 o 
   4   3   1       30.75       30.52     17.01 o 
   5   3   1        6.05       10.11      6.22 o 
   6   3   1        5.63        6.22      3.89 o 
  -6   4   1       10.42        9.07     11.69 o 
  -5   4   1        2.36        2.24      1.75 o 
  -4   4   1        6.20        5.78      2.61 o 
  -3   4   1      199.84      202.30      6.34 o 
  -2   4   1       82.63       79.93      3.67 o 
  -1   4   1      273.78      275.31      9.21 o 
   0   4   1      248.55      221.37      6.83 o 
   1   4   1      639.73      646.95     18.71 o 
   2   4   1       46.28       50.84      9.67 o 
   3   4   1      161.39      164.05      5.52 o 
   4   4   1       13.45       15.27      4.18 o 
   5   4   1        0.02        4.50      6.88 o 
   6   4   1       14.88       18.21     20.38 o 
  -6   5   1       10.02        7.99      7.96 o 
  -5   5   1       29.14       24.93     15.32 o 
  -4   5   1        0.26        0.74      0.62 o 
  -3   5   1       29.15       28.97      1.50 o 
  -2   5   1       36.25       37.20      3.36 o 
  -1   5   1      867.95      859.28     53.65 o 
   0   5   1     1067.30     1041.31     38.17 o 
   1   5   1       55.94       64.35      5.04 o 
   2   5   1       87.07       98.81      7.39 o 
   3   5   1      521.91      523.61     17.87 o 
   4   5   1       50.13       51.69      3.63 o 
   5   5   1        1.18        0.79      2.96 o 
   6   5   1       28.67       33.72     14.25 o 
  -6   6   1        1.00        0.38      3.46 o 
  -5   6   1       23.03       19.09     17.56 o 
  -4   6   1       34.42       33.69      2.75 o 
  -3   6   1       11.29       12.96      3.98 o 
  -2   6   1        9.59       10.20      4.39 o 
  -1   6   1        0.04        1.92      1.37 o 
   0   6   1       10.82       11.82      3.38 o 
   1   6   1       12.12       12.26      3.57 o 
   2   6   1        6.73        7.66      2.57 o 
   3   6   1        5.32        7.20      2.87 o 
   4   6   1        0.06        2.51      1.81 o 
   5   6   1        0.12       -0.31      2.83 o 
  -5   7   1       29.85       18.97     15.91 o 
  -4   7   1        0.92        0.42      3.06 o 
  -3   7   1       42.10       44.31      5.03 o 
  -2   7   1        6.79        7.15      2.82 o 
  -1   7   1      119.28      109.74      6.13 o 
   0   7   1       81.65       82.27      6.89 o 
   1   7   1       93.37      106.61      6.27 o 
   2   7   1        2.11        3.31      1.92 o 
   3   7   1       91.59       94.04      6.87 o 
   4   7   1      162.25      168.55     14.62 o 
  -4   8   1        0.65        1.79      2.92 o 
  -3   8   1        8.30        7.52      4.55 o 
  -2   8   1        2.16        1.82      1.93 o 
  -1   8   1        1.93        4.19      1.49 o 
   0   8   1       14.33       13.21      5.88 o 
   1   8   1       36.11       30.22      6.28 o 
   2   8   1        1.31        3.25      1.64 o 
   3   8   1       15.82       13.51      8.57 o 
  -2   9   1       10.57        7.75      3.84 o 
  -1   9   1        1.76        2.82      2.37 o 
   0   9   1        1.90        0.89      1.54 o 
   1   9   1        0.16        1.08      0.93 o 
  -2  -9   2       37.53       27.54      3.27 o 
  -1  -9   2        7.29        7.26      3.30 o 
   0  -9   2        7.61        6.92      2.72 o 
   1  -9   2        0.06        0.55      1.42 o 
   2  -9   2       19.59       29.12     13.48 o 
  -3  -8   2       15.18       10.83      9.55 o 
  -2  -8   2       12.78       11.43      3.05 o 
  -1  -8   2        0.38        2.05      1.47 o 
   0  -8   2       41.06       37.73      3.15 o 
   1  -8   2        6.68        5.63      2.92 o 
   2  -8   2        3.07        3.13      1.96 o 
   3  -8   2        0.01       -0.35      2.17 o 
   4  -8   2       12.05        7.59      8.15 o 
  -4  -7   2        6.46        4.42      2.49 o 
  -3  -7   2        3.01        4.95      2.23 o 
  -2  -7   2       40.79       45.60      5.62 o 
  -1  -7   2       90.14      101.98      5.90 o 
   0  -7   2        5.92        4.98      1.89 o 
   1  -7   2        0.27        1.42      1.02 o 
   2  -7   2        1.79        1.35      1.12 o 
   3  -7   2        1.13        0.16      2.05 o 
   4  -7   2        4.56        6.76      4.36 o 
  -5  -6   2      294.13      332.57     26.65 o 
  -4  -6   2      637.04      665.93     24.74 o 
  -3  -6   2       30.64       30.81      7.31 o 
  -2  -6   2       21.52       21.91      2.81 o 
  -1  -6   2       63.73       64.24      5.09 o 
   0  -6   2      462.60      474.87      8.70 o 
   1  -6   2       42.59       41.87      3.81 o 
   2  -6   2      102.71      115.57      4.80 o 
   3  -6   2        6.16        5.05      2.02 o 
   4  -6   2       14.74       15.32      9.35 o 
   5  -6   2        5.41        5.61      3.82 o 
   6  -6   2       35.83       20.59     25.61 o 
  -6  -5   2        7.74        5.84      5.12 o 
  -5  -5   2        2.83        2.45      2.40 o 
  -4  -5   2      158.37      162.52     11.39 o 
  -3  -5   2       16.30       17.77      4.15 o 
  -2  -5   2        3.83        3.05      1.88 o 
  -1  -5   2       31.11       29.24      3.81 o 
   0  -5   2       76.77       79.19      4.97 o 
   1  -5   2       30.15       32.58      3.20 o 
   2  -5   2      223.67      225.08     10.06 o 
   3  -5   2        3.29        2.31      1.25 o 
   4  -5   2      345.72      358.80      8.84 o 
   5  -5   2       29.90       29.97     15.29 o 
   6  -5   2       37.08       48.75      9.02 o 
  -6  -4   2        7.07        7.42      3.25 o 
  -5  -4   2        2.59        4.82      3.76 o 
  -4  -4   2       13.03        9.73      3.48 o 
  -3  -4   2      138.77      143.06      6.05 o 
  -2  -4   2       83.43       67.43      4.90 o 
  -1  -4   2        4.69        6.35      2.22 o 
   0  -4   2     1943.11     1826.51     52.47 o 
   1  -4   2      307.50      310.30      6.77 o 
   2  -4   2       16.70       21.45      1.75 o 
   3  -4   2       13.93       11.65      1.35 o 
   4  -4   2       54.82       60.00      4.53 o 
   5  -4   2        3.05        3.37      2.42 o 
   6  -4   2        1.08        1.08      3.96 o 
  -6  -3   2      149.71      156.02     18.64 o 
  -5  -3   2      136.00      135.33     16.42 o 
  -4  -3   2      401.13      401.87      8.23 o 
  -3  -3   2       61.32       58.30      4.81 o 
  -2  -3   2       49.59       54.00      3.79 o 
  -1  -3   2       21.39       19.28      1.78 o 
   0  -3   2      191.49      201.02      2.88 o 
   1  -3   2       51.80       50.96      3.06 o 
   2  -3   2      454.52      462.14      4.62 o 
   3  -3   2       49.05       49.69      2.37 o 
   4  -3   2       27.18       22.22      2.87 o 
   5  -3   2       21.30       20.08      3.39 o 
  -7  -2   2       88.52       95.69     12.91 o 
  -6  -2   2      297.43      294.69     20.59 o 
  -5  -2   2      123.22      107.90     15.43 o 
  -4  -2   2      391.21      335.31     23.50 o 
  -3  -2   2        1.34        3.86      2.87 o 
  -2  -2   2      169.99      172.39      7.94 o 
  -1  -2   2     1134.70     1038.11     13.35 o 
   0  -2   2    19024.97    20290.52   1200.96 o 
   1  -2   2     1436.66     1349.77     14.06 o 
   2  -2   2        0.05        0.66      0.32 o 
   3  -2   2        9.42        6.88      1.03 o 
   4  -2   2      202.68      201.99      7.16 o 
   5  -2   2       15.62       13.43      1.83 o 
   6  -2   2        4.51        3.96      4.24 o 
  -7  -1   2        3.30        3.53      3.53 o 
  -6  -1   2      103.82      123.76     13.53 o 
  -5  -1   2      174.69      172.04     13.10 o 
  -4  -1   2       78.53       69.41      6.26 o 
  -3  -1   2       11.63       12.56      9.99 o 
  -2  -1   2      479.24      494.79      9.29 o 
  -1  -1   2      212.85      290.48     78.03 o 
   0  -1   2        0.72        1.18      0.31 o 
   1  -1   2        3.62        2.32      1.29 o 
   2  -1   2      179.56      192.31      4.07 o 
   3  -1   2       49.21       48.02      1.95 o 
   4  -1   2       89.43       82.94     10.37 o 
   5  -1   2      222.22      254.02     16.68 o 
   6  -1   2       18.26       17.77      3.02 o 
  -7   0   2       48.02       50.71      5.35 o 
  -6   0   2      303.27      300.39     22.55 o 
  -5   0   2      317.49      318.51     16.45 o 
  -4   0   2       31.26       30.73      3.36 o 
  -3   0   2      291.95      305.30      4.45 o 
  -2   0   2      473.49      499.52      4.39 o 
  -1   0   2      758.47      730.28     12.77 o 
   1   0   2     3216.57     3433.29     22.06 o 
   2   0   2      465.80      472.51      8.42 o 
   3   0   2      339.56      362.36      7.74 o 
   4   0   2     5363.76     5417.54   2107.48 o 
   5   0   2     1336.95     1437.21     54.10 o 
   6   0   2      461.53      491.54     36.67 o 
   7   0   2       25.12       31.06      3.98 o 
  -7   1   2        8.40        6.65      6.60 o 
  -5   1   2       12.16       14.70      7.73 o 
  -4   1   2        2.44        4.08      5.34 o 
  -3   1   2        3.24        5.20      1.38 o 
  -2   1   2        9.95       16.44      4.53 o 
  -1   1   2        1.65        2.56      0.51 o 
   0   1   2       15.58       16.25      1.03 o 
   1   1   2        0.67        1.36      1.14 o 
   2   1   2        2.33        0.85      1.08 o 
   3   1   2        4.00        4.15      2.05 o 
   4   1   2       47.79       45.60      7.02 o 
   5   1   2      107.52      134.79     10.01 o 
   6   1   2       21.80       24.48     11.90 o 
   7   1   2        0.53        1.96      2.40 o 
  -6   2   2       26.24       21.58      3.20 o 
  -5   2   2       31.75       29.69      2.79 o 
  -4   2   2      756.25      736.71     31.24 o 
  -3   2   2      140.03      151.92      2.72 o 
  -2   2   2      980.69      961.39     12.99 o 
  -1   2   2      581.65      536.34      6.52 o 
   0   2   2      121.64      114.94      2.03 o 
   1   2   2       13.32       17.64      4.28 o 
   2   2   2      247.53      291.53     10.01 o 
   3   2   2      235.49      225.39     11.45 o 
   4   2   2       17.50       22.48     14.75 o 
   5   2   2        6.97        9.17      6.53 o 
   6   2   2        2.41        1.53      5.09 o 
   7   2   2        0.35        1.23      3.20 o 
  -6   3   2       79.89       90.20      5.09 o 
  -5   3   2       23.62       22.66      4.06 o 
  -4   3   2      406.88      386.31     18.70 o 
  -3   3   2       48.60       51.81      2.77 o 
  -2   3   2      239.26      262.05      3.14 o 
  -1   3   2       67.36       63.45      2.02 o 
   0   3   2      125.00      125.28      2.62 o 
   1   3   2       34.85       33.02      2.80 o 
   2   3   2       17.74       23.45      2.39 o 
   3   3   2       83.39       72.01     10.96 o 
   4   3   2      140.71      156.63     10.49 o 
   5   3   2        5.28        2.80      5.09 o 
   6   3   2       14.08       13.31     13.69 o 
  -6   4   2      143.34      157.67     23.02 o 
  -5   4   2       93.00       95.43      8.71 o 
  -4   4   2       13.32       12.89      1.91 o 
  -3   4   2        2.34        2.37      0.76 o 
  -2   4   2      628.93      648.17      9.72 o 
  -1   4   2       77.69       79.12      4.42 o 
   0   4   2       12.76       12.35      3.31 o 
   1   4   2      170.62      184.28      8.13 o 
   2   4   2      546.64      607.32     28.12 o 
   3   4   2       17.72       16.71      6.55 o 
   4   4   2       70.24       83.60      9.20 o 
   5   4   2       21.78       23.71     17.01 o 
   6   4   2        0.06        1.34      3.25 o 
  -6   5   2        7.29        5.51     11.90 o 
  -5   5   2       71.92       83.44      9.33 o 
  -4   5   2        2.91        4.12      2.25 o 
  -3   5   2        0.52        0.61      0.37 o 
  -2   5   2       11.79       12.32      2.10 o 
  -1   5   2       10.96       12.88      2.61 o 
   0   5   2        1.85        2.93      1.71 o 
   1   5   2       77.91       86.17      6.43 o 
   2   5   2      124.88      138.56      5.72 o 
   3   5   2       16.83       16.63      4.41 o 
   4   5   2        4.18        2.85      2.31 o 
   5   5   2       74.02       82.99     14.16 o 
   6   5   2       11.94       10.19      3.69 o 
  -6   6   2      172.91      194.52     20.76 o 
  -5   6   2      122.39      112.94     13.55 o 
  -4   6   2       77.26       68.30      6.32 o 
  -3   6   2       11.93       10.09      3.41 o 
  -2   6   2      564.86      585.84     13.56 o 
  -1   6   2      805.59      800.61     36.04 o 
   0   6   2      463.30      485.65     15.73 o 
   1   6   2        0.27        1.78      1.53 o 
   2   6   2       62.01       61.64      5.55 o 
   3   6   2       33.06       30.63      5.82 o 
   4   6   2        4.15        3.48      2.14 o 
   5   6   2        4.53        7.58      3.79 o 
  -5   7   2        4.02        3.44      4.15 o 
  -4   7   2       38.54       27.88     14.47 o 
  -3   7   2        0.90        1.48      1.73 o 
  -2   7   2        3.20        3.60      2.28 o 
  -1   7   2        3.44        2.84      1.39 o 
   0   7   2        4.13        5.11      1.63 o 
   1   7   2       38.19       41.19      4.63 o 
   2   7   2      124.01      120.06      7.04 o 
   3   7   2        8.52        6.83      3.09 o 
   4   7   2       21.20       22.52     13.72 o 
  -4   8   2        5.96        1.32      3.32 o 
  -3   8   2       58.78       58.18     10.16 o 
  -2   8   2       44.48       43.39      5.24 o 
  -1   8   2        2.24        3.20      1.66 o 
   0   8   2       62.84       61.97      4.94 o 
   1   8   2        4.33        6.04      2.24 o 
   2   8   2       98.81      103.48      7.45 o 
   3   8   2        0.03        0.17      1.65 o 
  -2   9   2        3.49        3.91      6.97 o 
  -1   9   2        0.83        3.53      3.11 o 
   0   9   2        5.57        3.93      1.72 o 
   1   9   2       30.36       35.42      3.79 o 
  -2  -9   3        0.11        0.22      1.51 o 
  -1  -9   3        0.80        1.57      1.55 o 
   0  -9   3       23.83       27.69      3.84 o 
   1  -9   3       98.11      101.86      7.50 o 
   2  -9   3       59.73       70.31     11.90 o 
  -3  -8   3        5.08        6.68      3.09 o 
  -2  -8   3        8.03        8.58      3.63 o 
  -1  -8   3        9.64       10.31      4.00 o 
   0  -8   3       10.73        7.44      4.13 o 
   1  -8   3        0.40        1.18      0.91 o 
   2  -8   3        0.20        0.30      0.95 o 
   3  -8   3       15.82       15.06     14.40 o 
   4  -8   3        2.18        2.80      5.07 o 
  -4  -7   3       20.35       16.13     14.27 o 
  -3  -7   3       23.43       22.42      3.48 o 
  -2  -7   3       19.42       15.86      4.86 o 
  -1  -7   3       11.81       11.50      4.10 o 
   0  -7   3       53.63       50.16      3.38 o 
   1  -7   3      188.31      183.94      7.99 o 
   2  -7   3        0.41        0.39      0.73 o 
   3  -7   3        6.81       12.52      2.07 o 
   4  -7   3       19.23       20.08     14.59 o 
   5  -7   3        5.22        5.49      4.01 o 
  -5  -6   3        9.64        8.20      3.65 o 
  -4  -6   3       33.10       39.46     11.76 o 
  -3  -6   3       79.77       79.71      6.55 o 
  -2  -6   3        3.95        3.73      1.97 o 
  -1  -6   3      163.08      167.65      5.30 o 
   0  -6   3      129.45      125.29      5.42 o 
   1  -6   3       85.79       90.45      6.88 o 
   2  -6   3       18.52       19.90      3.92 o 
   3  -6   3       72.26       76.76      5.54 o 
   4  -6   3       73.05       83.72     11.03 o 
   5  -6   3       53.19       50.80      9.45 o 
   6  -6   3        5.81        8.81     10.44 o 
  -6  -5   3       51.46       59.20      6.70 o 
  -5  -5   3      380.60      391.97     30.48 o 
  -4  -5   3       40.61       32.73      5.37 o 
  -3  -5   3      128.97      121.86      7.05 o 
  -2  -5   3       27.05       30.03      3.56 o 
  -1  -5   3       73.63       79.82      6.00 o 
   0  -5   3       92.20       91.56      5.49 o 
   1  -5   3       55.24       63.04      4.67 o 
   2  -5   3        6.74        5.51      1.46 o 
   3  -5   3        3.89        4.30      1.62 o 
   4  -5   3      136.89      147.13      6.47 o 
   5  -5   3      555.17      419.55     23.78 o 
   6  -5   3       62.20       68.26     10.32 o 
  -6  -4   3        8.19        7.60      6.34 o 
  -5  -4   3       27.02       32.76      8.34 o 
  -4  -4   3       95.28       94.79      5.64 o 
  -3  -4   3      294.10      311.90     10.48 o 
  -2  -4   3        1.00        1.26      0.84 o 
  -1  -4   3      101.34      109.37      5.17 o 
   0  -4   3       87.22       91.77      2.97 o 
   1  -4   3     1067.68     1112.28     20.78 o 
   2  -4   3      177.25      170.95      5.67 o 
   3  -4   3        1.27        1.61      0.41 o 
   4  -4   3       17.57       16.59      2.85 o 
   5  -4   3       16.15       10.78      4.40 o 
   6  -4   3        0.15       -0.02      2.78 o 
  -6  -3   3       91.69       98.19      8.72 o 
  -5  -3   3      403.95      413.62     41.05 o 
  -4  -3   3     1183.84     1112.36     65.30 o 
  -3  -3   3      223.26      197.93      6.44 o 
  -2  -3   3      125.41      126.37      6.78 o 
  -1  -3   3     2265.49     2339.49     19.50 o 
   0  -3   3      302.23      277.30      4.18 o 
   1  -3   3      134.03      123.90      1.90 o 
   2  -3   3      430.67      420.56      4.01 o 
   3  -3   3       41.63       37.85      1.97 o 
   4  -3   3       33.85       30.02      2.30 o 
   5  -3   3        0.41        1.05      0.97 o 
  -7  -2   3      118.71      123.55      9.59 o 
  -6  -2   3       79.37      126.21     15.81 o 
  -5  -2   3        0.38       -0.85      3.63 o 
  -4  -2   3      119.03      106.04      8.41 o 
  -3  -2   3       96.06       85.14      9.45 o 
  -2  -2   3      138.50      145.14      3.98 o 
  -1  -2   3     3362.43     3462.29     56.49 o 
   0  -2   3       25.47       34.43      4.00 o 
   1  -2   3     4586.14     4877.95     67.60 o 
   2  -2   3       77.55       70.65      1.75 o 
   3  -2   3      164.03      150.58      4.33 o 
   4  -2   3       35.47       31.60      2.16 o 
   5  -2   3        2.78        4.95      3.36 o 
   6  -2   3       38.23       18.17      5.99 o 
  -7  -1   3        8.48        8.41      8.91 o 
  -6  -1   3      152.20      158.91     15.48 o 
  -5  -1   3        8.61        7.47      5.44 o 
  -4  -1   3      146.84      140.28      7.51 o 
  -3  -1   3      114.99      114.50      8.16 o 
  -2  -1   3      460.27      484.32      9.68 o 
   0  -1   3     4460.25     4801.13     33.08 o 
   1  -1   3     8199.51     8581.08    567.90 o 
   2  -1   3      716.62      708.98     15.15 o 
   3  -1   3      249.22      260.93      7.21 o 
   4  -1   3      152.81      153.30     11.35 o 
   5  -1   3     2068.38     1978.01     84.50 o 
   6  -1   3        1.73        0.73      0.80 o 
  -7   0   3        3.31        5.14      2.80 o 
  -6   0   3        1.24        1.67      2.38 o 
  -4   0   3        2.85        2.15      1.63 o 
  -3   0   3        2.23        2.76      0.64 o 
  -2   0   3        2.68        2.28      0.52 o 
  -1   0   3       59.53       57.17      1.12 o 
   0   0   3        8.42        8.10      0.71 o 
   1   0   3       22.38       20.98      1.22 o 
   2   0   3        4.63        6.01      1.22 o 
   3   0   3        5.43        5.56      1.38 o 
   4   0   3       86.60       86.62      7.91 o 
   5   0   3       17.87       19.06      6.74 o 
   6   0   3       71.01       66.87     11.97 o 
   7   0   3        1.42        1.37      1.65 o 
  -7   1   3       23.26       28.70      4.01 o 
  -6   1   3        4.65        4.45      3.84 o 
  -5   1   3       16.71       14.02      8.13 o 
  -4   1   3       61.85       56.85      4.87 o 
  -3   1   3      751.61      781.89      8.26 o 
  -2   1   3      300.52      252.78      3.08 o 
  -1   1   3     8795.58     9007.33    595.72 o 
   0   1   3     3571.65     3705.42     37.49 o 
   1   1   3      665.41      569.72      7.78 o 
   2   1   3       12.49       13.24      2.14 o 
   3   1   3      794.53      751.10     33.44 o 
   4   1   3      152.46      149.54     12.23 o 
   5   1   3       97.67       96.68     10.89 o 
   6   1   3        1.56        3.49      5.14 o 
   7   1   3        5.43        3.09      4.67 o 
  -6   2   3        7.88        7.30      7.02 o 
  -5   2   3       19.11       18.75      2.78 o 
  -4   2   3        4.81        5.42      1.60 o 
  -3   2   3       36.67       35.68      1.87 o 
  -2   2   3        3.84        4.17      0.61 o 
  -1   2   3      457.92      423.66      3.63 o 
   0   2   3        0.00        0.72      0.69 o 
   1   2   3      348.14      331.68      9.43 o 
   2   2   3      183.73      188.89      8.08 o 
   3   2   3      193.36      192.68     11.12 o 
   4   2   3        1.57        2.00      2.17 o 
   5   2   3       13.27       10.58      5.42 o 
   6   2   3        0.14        1.93      2.66 o 
   7   2   3        0.86        2.05      3.30 o 
  -6   3   3       22.97       22.12      7.63 o 
  -5   3   3       36.29       36.40      3.14 o 
  -4   3   3       11.04        7.99      1.70 o 
  -3   3   3      773.49      808.78     12.80 o 
  -2   3   3      493.07      459.40      7.72 o 
  -1   3   3       34.42       35.14      2.77 o 
   0   3   3      390.30      425.41      6.44 o 
   1   3   3        3.53        6.64      2.14 o 
   2   3   3      494.55      517.70     24.74 o 
   3   3   3      338.69      351.29     25.17 o 
   4   3   3       59.03       52.52     25.12 o 
   5   3   3      304.18      313.26     37.21 o 
   6   3   3       83.76       87.66     12.06 o 
  -5   4   3       14.93       14.87      5.46 o 
  -4   4   3        1.11        1.04      0.61 o 
  -3   4   3       60.96       63.24      3.63 o 
  -2   4   3       47.42       47.17      3.93 o 
  -1   4   3       43.19       46.40      2.96 o 
   0   4   3       81.47       88.52      5.35 o 
   1   4   3      382.52      406.34     12.22 o 
   2   4   3       17.34       21.35      3.80 o 
   3   4   3        2.71        5.79      1.71 o 
   4   4   3       10.23       10.58      1.98 o 
   5   4   3        0.08        1.60      2.43 o 
   6   4   3       48.67       55.40     11.17 o 
  -6   5   3      124.97      138.70     13.74 o 
  -5   5   3      317.64      318.16     23.25 o 
  -4   5   3        0.02        1.73      1.54 o 
  -3   5   3        1.36        1.90      1.22 o 
  -2   5   3       99.92       94.78      6.25 o 
  -1   5   3       44.56       41.59      5.03 o 
   0   5   3        3.12        4.65      1.57 o 
   1   5   3      112.47      126.07      6.57 o 
   2   5   3       41.46       42.31      4.15 o 
   3   5   3       90.88       85.65      6.66 o 
   4   5   3      306.59      325.97     26.55 o 
   5   5   3        8.82        7.59      8.25 o 
  -6   6   3       20.67       19.84     14.94 o 
  -5   6   3        5.85        7.73      6.48 o 
  -4   6   3       23.53       20.95      9.69 o 
  -3   6   3      105.71      112.78     10.13 o 
  -2   6   3       30.32       30.63      3.28 o 
  -1   6   3       24.46       23.04      3.01 o 
   0   6   3      133.99      141.62      5.20 o 
   1   6   3       90.68       84.35      6.23 o 
   2   6   3        1.16        3.07      1.71 o 
   3   6   3        2.16        1.51      1.50 o 
   4   6   3        1.82        2.10      1.83 o 
   5   6   3        0.72        3.21      2.62 o 
  -5   7   3       18.33       16.16     12.94 o 
  -4   7   3       29.81       34.00      7.30 o 
  -3   7   3       98.26       99.70      5.70 o 
  -2   7   3        7.51        5.10      2.07 o 
  -1   7   3       26.72       26.10      3.62 o 
   0   7   3        1.88        3.09      1.45 o 
   1   7   3       53.77       58.34      4.19 o 
   2   7   3        6.78        6.59      2.08 o 
   3   7   3       84.92       77.18      5.51 o 
   4   7   3      108.37      107.19     11.67 o 
  -4   8   3       33.88       28.39     22.74 o 
  -3   8   3       31.48       24.86     22.36 o 
  -2   8   3        0.19        1.48      1.68 o 
  -1   8   3        0.30       -0.41      1.25 o 
   0   8   3        3.60        4.94      2.68 o 
   1   8   3        1.50        2.79      1.20 o 
   2   8   3        6.05        6.55      3.72 o 
   3   8   3        2.30        2.55      2.49 o 
  -2   9   3        0.53        1.27      3.37 o 
  -1   9   3        3.60        3.90      3.09 o 
   0   9   3       20.59       10.03      7.33 o 
   1   9   3        0.57        1.42      1.52 o 
  -2  -9   4        0.32        0.50      2.46 o 
  -1  -9   4        5.74        2.79      2.32 o 
   0  -9   4       10.71       10.41      3.88 o 
   1  -9   4        0.07        1.43      1.02 o 
   2  -9   4       10.29        9.87     13.13 o 
  -3  -8   4       31.79       35.53      5.07 o 
  -2  -8   4        1.61        1.45      1.99 o 
  -1  -8   4        9.07        9.99      3.96 o 
   0  -8   4       38.75       43.94      4.42 o 
   1  -8   4       92.97      102.16      7.85 o 
   2  -8   4        8.49        8.65      5.40 o 
   3  -8   4        0.20        2.69      4.19 o 
   4  -8   4       22.86       16.21     14.19 o 
  -4  -7   4       11.69       10.74      5.41 o 
  -3  -7   4        2.53        3.33      1.47 o 
  -2  -7   4        4.49        7.68      3.30 o 
  -1  -7   4      129.20      135.98      8.62 o 
   0  -7   4       14.87       15.70      4.53 o 
   1  -7   4        1.31        1.58      1.41 o 
   2  -7   4        0.29        1.63      0.98 o 
   3  -7   4        2.44        2.63      1.78 o 
   4  -7   4       82.03       85.21     11.52 o 
   5  -7   4       11.44       12.18     12.21 o 
  -5  -6   4        0.28        2.74      2.19 o 
  -4  -6   4        0.28        1.53      1.86 o 
  -3  -6   4       26.11       30.30      3.73 o 
  -2  -6   4       82.27       83.11      5.47 o 
  -1  -6   4      496.18      516.73     13.03 o 
   0  -6   4     2884.44     2838.26     55.82 o 
   1  -6   4      239.83      236.91     11.45 o 
   2  -6   4        0.78        1.90      1.28 o 
   3  -6   4       40.44       37.59      2.42 o 
   4  -6   4      119.82      123.88      9.05 o 
   5  -6   4       45.77       52.92     24.15 o 
   6  -6   4       19.37       12.44     16.42 o 
  -6  -5   4        5.63        3.96      3.61 o 
  -5  -5   4        0.00        2.90      3.29 o 
  -4  -5   4      152.28      159.95     14.99 o 
  -3  -5   4       12.05       12.48      3.40 o 
  -2  -5   4       24.56       20.26      2.88 o 
  -1  -5   4       29.72       30.26      6.82 o 
   0  -5   4       20.18       20.57      3.62 o 
   1  -5   4       31.67       30.05      3.26 o 
   2  -5   4      359.90      376.08     13.49 o 
   3  -5   4       48.48       45.20      2.94 o 
   4  -5   4      186.33      195.93      7.53 o 
   5  -5   4       35.73       29.41     25.78 o 
   6  -5   4       89.25      110.77     12.30 o 
  -6  -4   4      104.64      123.80      9.69 o 
  -5  -4   4       25.79       24.95     10.39 o 
  -4  -4   4       52.50       52.92      5.35 o 
  -3  -4   4       13.75       15.29      3.87 o 
  -2  -4   4      499.89      514.74     18.97 o 
  -1  -4   4       10.57        8.37      1.26 o 
   0  -4   4       24.84       27.77      2.39 o 
   1  -4   4        0.12        3.09      0.74 o 
   2  -4   4      510.91      515.84     26.18 o 
   3  -4   4        1.16        1.15      0.44 o 
   4  -4   4      245.08      258.00      5.03 o 
   5  -4   4        7.35        6.21      3.92 o 
   6  -4   4       25.29       24.27     20.78 o 
  -6  -3   4      179.82      201.57     14.66 o 
  -5  -3   4       57.42       55.19      8.31 o 
  -4  -3   4      339.04      330.35     14.01 o 
  -3  -3   4      281.99      274.85      6.65 o 
  -2  -3   4      725.63      753.08     18.92 o 
  -1  -3   4       45.25       39.36      3.06 o 
   0  -3   4      331.09      336.96      3.70 o 
   1  -3   4       57.26       57.59      3.21 o 
   2  -3   4      596.98      582.87     10.67 o 
   3  -3   4        0.00        0.52      0.34 o 
   4  -3   4      174.11      171.69      3.36 o 
   5  -3   4        0.05        0.21      0.84 o 
   6  -3   4      183.29      182.90     11.52 o 
  -7  -2   4        3.72        2.75      1.89 o 
  -6  -2   4      326.98      365.15     23.35 o 
  -5  -2   4        2.32        1.41      3.09 o 
  -4  -2   4      443.71      410.29     15.34 o 
  -3  -2   4      284.10      255.84      7.60 o 
  -2  -2   4        1.98        2.41      0.81 o 
  -1  -2   4      663.32      608.61     28.16 o 
   0  -2   4    19673.99    21744.35   1174.63 o 
   1  -2   4      196.47      182.77      2.85 o 
   2  -2   4       22.09       19.21      1.37 o 
   3  -2   4      522.20      495.20      9.88 o 
   4  -2   4     1080.12     1058.14     27.07 o 
   5  -2   4       29.44       23.43      2.99 o 
  -7  -1   4        2.42        2.16      1.63 o 
  -6  -1   4       14.75       20.24     10.34 o 
  -5  -1   4        2.95        5.30      4.24 o 
  -4  -1   4       30.41       25.17      6.70 o 
  -3  -1   4       50.43       55.95      4.04 o 
  -2  -1   4      389.62      371.98      5.94 o 
  -1  -1   4      132.79      134.70     14.38 o 
   0  -1   4       22.72       23.75      1.18 o 
   1  -1   4        7.66        1.87      3.26 o 
   2  -1   4       85.46       83.92      1.56 o 
   4  -1   4      243.59      252.96     12.72 o 
   5  -1   4      182.19      183.07     11.71 o 
   6  -1   4       21.50       25.28      3.65 o 
  -7   0   4       68.17       65.01      7.30 o 
  -6   0   4      582.99      710.45     50.17 o 
  -5   0   4      289.57      307.93     12.84 o 
  -4   0   4       79.81       87.45      7.44 o 
  -3   0   4        0.93        1.47      0.55 o 
  -2   0   4      571.69      610.82      9.22 o 
  -1   0   4      903.03      915.86      7.74 o 
   0   0   4       10.27        8.52      0.62 o 
   1   0   4      178.13      173.44      2.17 o 
   2   0   4        1.82        3.21      0.66 o 
   3   0   4      125.66      111.21      5.15 o 
   4   0   4       85.52       85.80      8.23 o 
   5   0   4       30.84       28.23     12.16 o 
   6   0   4      299.99      328.48     25.73 o 
  -7   1   4       18.84       16.19      4.92 o 
  -6   1   4        7.63        5.42      8.22 o 
  -5   1   4        6.32        8.27      6.53 o 
  -4   1   4        3.60        3.98      1.37 o 
  -3   1   4       51.64       53.40      2.52 o 
  -2   1   4       28.61       42.07      2.77 o 
  -1   1   4       25.55       22.19      1.54 o 
   0   1   4        8.25        7.40      1.49 o 
   1   1   4        1.03        0.98      0.63 o 
   2   1   4        9.92       14.27      5.21 o 
   3   1   4       34.37       59.70      5.09 o 
   4   1   4       40.79       47.39      7.40 o 
   5   1   4       18.51       37.07      6.86 o 
   6   1   4       11.09        6.76      6.69 o 
   7   1   4        0.79        0.85      2.54 o 
  -6   2   4       35.40       32.86      2.78 o 
  -5   2   4       92.39       98.22      6.70 o 
  -4   2   4       40.00       24.20      2.24 o 
  -3   2   4        2.33        3.69      0.85 o 
  -2   2   4     1607.11     1724.83     27.73 o 
  -1   2   4     1366.92     1361.42     20.10 o 
   0   2   4     1718.00     1663.38     32.24 o 
   1   2   4      356.85      332.16      5.51 o 
   2   2   4     2448.92     2805.72     46.07 o 
   3   2   4        7.55        7.82      7.23 o 
   4   2   4       12.82       16.49      7.92 o 
   5   2   4       36.32       35.16     19.09 o 
   6   2   4       11.33       14.02      5.89 o 
   7   2   4        2.93        3.39      3.42 o 
  -6   3   4       20.18       16.82      6.98 o 
  -5   3   4       17.45       14.54      5.22 o 
  -4   3   4      102.87      119.55      7.57 o 
  -3   3   4       69.86       67.57      3.35 o 
  -2   3   4       94.29       99.26      2.18 o 
  -1   3   4        0.08        0.24      0.64 o 
   0   3   4       52.72       50.20      3.79 o 
   1   3   4      187.25      203.96      9.48 o 
   2   3   4      245.79      285.74     15.79 o 
   3   3   4        3.64        3.06      4.76 o 
   4   3   4       87.96       98.66     13.76 o 
   5   3   4       20.84       27.64     15.69 o 
   6   3   4       29.29       28.89     22.72 o 
  -6   4   4       67.45       56.44      9.61 o 
  -5   4   4        0.17        1.11      0.97 o 
  -4   4   4       57.58       48.53      4.90 o 
  -3   4   4       18.38       17.18      2.19 o 
  -2   4   4      169.22      143.53      4.98 o 
  -1   4   4      344.95      295.31      8.26 o 
   0   4   4      284.51      345.40      9.58 o 
   1   4   4       12.27       18.00      4.73 o 
   2   4   4      138.70      135.43     26.95 o 
   3   4   4        3.66        4.98      1.88 o 
   4   4   4       94.35       97.20      8.73 o 
   5   4   4        0.03        2.03      3.94 o 
   6   4   4        3.00        4.71      5.54 o 
  -6   5   4       13.19       18.14     17.41 o 
  -5   5   4       99.16      106.72      5.82 o 
  -4   5   4      117.04      122.16      7.92 o 
  -3   5   4       40.97       41.18      3.71 o 
  -2   5   4        0.56        1.24      0.89 o 
  -1   5   4       74.40       69.11      5.18 o 
   0   5   4        4.61        6.22      2.03 o 
   1   5   4       13.42       13.35      2.33 o 
   2   5   4        2.40        3.87      1.56 o 
   3   5   4        0.03        2.05      1.74 o 
   4   5   4        3.64        3.38      1.74 o 
   5   5   4        3.38        3.49      4.01 o 
  -6   6   4       30.35       31.22      5.51 o 
  -5   6   4       12.46        9.28      8.15 o 
  -4   6   4       87.38       79.10      6.30 o 
  -3   6   4        1.27        3.06      1.68 o 
  -2   6   4      491.94      452.47     44.14 o 
  -1   6   4      919.61      960.37     74.53 o 
   0   6   4        9.48        8.91      2.79 o 
   1   6   4        0.00        1.13      1.54 o 
   2   6   4      113.25      113.75      9.10 o 
   3   6   4      469.94      514.43     33.62 o 
   4   6   4      142.71      144.70      8.73 o 
   5   6   4       14.87       13.81     10.42 o 
  -5   7   4       47.77       62.04      9.31 o 
  -3   7   4        3.01        2.48      2.22 o 
  -2   7   4       14.45       11.88      3.83 o 
  -1   7   4        4.49        4.56      2.05 o 
   0   7   4        2.75        2.92      1.51 o 
   1   7   4        0.32        1.49      1.63 o 
   2   7   4       87.23       88.95      8.40 o 
   3   7   4       14.10       12.18      4.56 o 
   4   7   4        5.69        4.58      3.35 o 
  -3   8   4       11.46       10.34      8.58 o 
  -2   8   4       45.20       50.70      6.24 o 
  -1   8   4        0.05        0.20      1.29 o 
   0   8   4      224.43      247.07     14.87 o 
   1   8   4       11.76        6.11      4.26 o 
   2   8   4       74.01       77.15      5.32 o 
   3   8   4       30.21       22.76      4.23 o 
  -2   9   4       22.42       12.13      9.41 o 
  -1   9   4        2.36        4.18      3.40 o 
   0   9   4       34.80       34.63      4.15 o 
   1   9   4       41.62       43.16      4.02 o 
  -2  -9   5        0.88        3.28      2.45 o 
  -1  -9   5        7.20        5.46      4.42 o 
   0  -9   5        6.11        3.47      2.11 o 
   1  -9   5        4.05        3.08      2.03 o 
   2  -9   5        8.37        7.45      9.19 o 
  -3  -8   5        0.00        2.02      2.28 o 
  -2  -8   5        2.90        3.30      2.04 o 
  -1  -8   5       12.49        8.95      4.17 o 
   0  -8   5      102.22      100.70      6.11 o 
   1  -8   5        0.00        0.81      0.81 o 
   2  -8   5       13.38       12.25      7.00 o 
   3  -8   5       19.45       24.69     19.91 o 
  -4  -7   5       20.56       14.50      6.21 o 
  -3  -7   5       18.73       18.97      6.01 o 
  -2  -7   5       26.12       31.03      2.94 o 
  -1  -7   5       30.44       23.55      3.76 o 
   0  -7   5       53.76       50.44      4.52 o 
   1  -7   5      110.44      108.39      7.31 o 
   2  -7   5        0.67        1.11      1.25 o 
   3  -7   5        0.72        1.64      1.47 o 
   4  -7   5       10.52       15.10     13.55 o 
   5  -7   5       76.66       83.06     11.64 o 
  -5  -6   5        2.27        3.34      2.62 o 
  -4  -6   5        1.07        1.03      1.77 o 
  -3  -6   5      179.28      179.41     10.82 o 
  -2  -6   5        6.91        7.21      4.05 o 
  -1  -6   5        2.11        5.06      2.38 o 
   0  -6   5        1.98        2.35      2.20 o 
   1  -6   5      159.22      174.55      9.56 o 
   2  -6   5       51.42       54.20      4.23 o 
   3  -6   5        5.57        4.64      1.78 o 
   4  -6   5        2.73        3.44      3.85 o 
   5  -6   5       14.80        9.57     10.86 o 
   6  -6   5        2.45        2.87      4.97 o 
  -6  -5   5        1.14        2.56      2.60 o 
  -5  -5   5       48.36       45.91     10.76 o 
  -4  -5   5      147.97      158.09     15.36 o 
  -3  -5   5      496.04      492.37     12.20 o 
  -2  -5   5       26.35       31.72      6.33 o 
  -1  -5   5      668.71      658.91     24.79 o 
   0  -5   5      167.30      148.22      6.91 o 
   1  -5   5       17.62       14.99      2.46 o 
   2  -5   5       27.67       22.20      5.97 o 
   3  -5   5      139.27      131.06      3.39 o 
   4  -5   5        6.92        6.94      2.41 o 
   5  -5   5       64.23       77.64      8.74 o 
   6  -5   5       22.33       18.47     23.87 o 
  -6  -4   5        1.27        2.46      2.95 o 
  -5  -4   5        1.14        3.24      3.39 o 
  -4  -4   5      242.37      224.32     16.66 o 
  -3  -4   5       97.70       97.57      6.61 o 
  -2  -4   5      120.16      113.07      6.72 o 
  -1  -4   5      490.06      475.86     10.80 o 
   0  -4   5       91.29       89.13      4.31 o 
   1  -4   5     2100.64     2220.74     48.93 o 
   2  -4   5        5.42        6.61      1.58 o 
   3  -4   5       16.95       15.97      1.03 o 
   4  -4   5       13.65       13.12      1.48 o 
   5  -4   5       38.26       42.84      4.14 o 
   6  -4   5        9.86        6.60      8.81 o 
  -6  -3   5      100.58      122.44     10.03 o 
  -5  -3   5      384.00      398.30     27.63 o 
  -4  -3   5       89.26       83.00      5.21 o 
  -3  -3   5        3.74        1.77      0.83 o 
  -2  -3   5      713.04      668.58     16.86 o 
  -1  -3   5     3449.39     3769.91     45.09 o 
   0  -3   5     3377.30     3383.50     56.44 o 
   1  -3   5     9210.82    10424.84    311.60 o 
   2  -3   5        2.64        1.48      0.83 o 
   3  -3   5      113.71      104.68      5.04 o 
   4  -3   5       66.52       61.49      4.04 o 
   5  -3   5      234.78      231.47      6.34 o 
   6  -3   5       36.01       34.21      4.52 o 
  -7  -2   5       42.17       46.24      5.17 o 
  -6  -2   5        2.62        4.63      2.64 o 
  -5  -2   5        2.63       10.04      5.18 o 
  -4  -2   5        7.22        7.40      1.98 o 
  -3  -2   5       13.97       12.11      1.23 o 
  -2  -2   5       39.60       39.25      2.20 o 
  -1  -2   5     4034.43     4372.69     65.08 o 
   0  -2   5       29.42       29.20      1.66 o 
   1  -2   5     2561.08     2596.23     20.48 o 
   2  -2   5      110.95      105.35      1.53 o 
   3  -2   5      440.40      425.08      9.64 o 
   4  -2   5        9.67        8.54      1.99 o 
   5  -2   5        1.24        1.27      1.24 o 
   6  -2   5      104.73      117.80      9.57 o 
  -7  -1   5       15.98       10.25      5.60 o 
  -6  -1   5       91.94      107.59     12.58 o 
  -5  -1   5       29.70       34.17     11.62 o 
  -4  -1   5       27.73       27.37      3.45 o 
  -3  -1   5       35.52       40.46      3.03 o 
  -2  -1   5      287.56      230.45      3.25 o 
  -1  -1   5     3829.78     3995.19     26.27 o 
   0  -1   5      890.32      823.43      9.93 o 
   1  -1   5      200.45      224.35      3.14 o 
   2  -1   5      400.79      394.05      7.92 o 
   3  -1   5      890.36      892.71     21.92 o 
   4  -1   5      387.86      374.38     23.10 o 
   5  -1   5     1580.49     1599.48     71.29 o 
   6  -1   5       14.39        7.96      7.49 o 
  -7   0   5        3.94        2.85      1.56 o 
  -6   0   5       19.00       23.78     11.22 o 
  -5   0   5        6.23        9.78      5.18 o 
  -4   0   5       11.42       12.19      1.97 o 
  -3   0   5       20.13       19.31      1.27 o 
  -2   0   5      153.80      153.59      2.48 o 
  -1   0   5      123.21      115.58      1.41 o 
   0   0   5        2.06        4.29      1.00 o 
   1   0   5        9.54        9.71      1.16 o 
   2   0   5        1.66        2.69      0.59 o 
   3   0   5        7.39        8.37      1.74 o 
   4   0   5        5.61        6.32      2.18 o 
   6   0   5       18.92       20.90     13.05 o 
  -7   1   5      103.09      105.12     11.29 o 
  -6   1   5        3.69        2.97      6.10 o 
  -5   1   5       78.02       79.62      6.08 o 
  -4   1   5       22.37       20.28      2.52 o 
  -3   1   5     2123.98     2046.87    125.63 o 
  -2   1   5      563.61      580.57      4.98 o 
  -1   1   5       96.71      116.39      1.45 o 
   0   1   5       18.21       15.55      1.08 o 
   1   1   5      524.26      535.55     18.23 o 
   2   1   5       70.88       65.56      2.96 o 
   3   1   5     2964.69     3006.19    168.47 o 
   4   1   5     1503.01     1541.33     76.02 o 
   5   1   5        0.06       -0.07      2.52 o 
   6   1   5        3.27        5.87      5.25 o 
   7   1   5        5.03        5.68      7.99 o 
  -7   2   5        7.12        2.26      3.28 o 
  -6   2   5        0.04       -0.12      1.09 o 
  -5   2   5        1.64        3.25      2.38 o 
  -4   2   5        8.13        5.71      2.20 o 
  -3   2   5       62.37       61.68      3.44 o 
  -2   2   5      133.83      136.02      6.11 o 
  -1   2   5      157.43      145.71      2.39 o 
   0   2   5      132.43      125.39      2.76 o 
   1   2   5      626.60      609.92     27.90 o 
   2   2   5       47.14       46.37      6.29 o 
   3   2   5       36.27       40.15      5.49 o 
   4   2   5       29.76       25.17     12.39 o 
   5   2   5        0.51        1.06      3.46 o 
   6   2   5       11.79       18.07     10.79 o 
   7   2   5        0.41        1.56      3.68 o 
  -6   3   5       25.10       24.25      4.13 o 
  -5   3   5      140.08      144.86      6.05 o 
  -4   3   5       85.11       74.91      5.34 o 
  -3   3   5        2.67        4.05      0.64 o 
  -2   3   5        1.60        0.90      0.36 o 
  -1   3   5      165.85      163.85      3.98 o 
   0   3   5       86.00       72.88      3.62 o 
   1   3   5       66.24       91.08      3.48 o 
   2   3   5       43.81       54.27      6.65 o 
   3   3   5      772.90      794.74     53.82 o 
   4   3   5       14.99       21.30     14.16 o 
   5   3   5      260.85      260.97     31.60 o 
   6   3   5       15.74       23.89     17.20 o 
  -6   4   5       44.12       54.10      9.66 o 
  -5   4   5       15.95       14.31      5.93 o 
  -4   4   5       32.81       30.22      6.16 o 
  -3   4   5       30.93       31.60      8.26 o 
  -2   4   5        4.97        6.49      1.78 o 
  -1   4   5       43.64       39.99      2.62 o 
   0   4   5       85.47       78.76      4.54 o 
   1   4   5       12.70       14.16      4.58 o 
   2   4   5        1.01        1.05      0.82 o 
   3   4   5       21.86       17.12      2.46 o 
   4   4   5        0.01        0.68      3.96 o 
   5   4   5        1.65        0.92      2.92 o 
   6   4   5       39.67       55.96     10.53 o 
  -6   5   5      209.92      213.89     19.72 o 
  -5   5   5       80.18       74.47      4.48 o 
  -4   5   5       23.98       22.41      5.93 o 
  -3   5   5       75.16       81.89      5.70 o 
  -2   5   5      316.43      308.96      9.76 o 
  -1   5   5      451.05      455.38     18.25 o 
   0   5   5       68.85       63.16      4.91 o 
   1   5   5      179.02      183.08      8.12 o 
   2   5   5        5.07        9.15      3.34 o 
   3   5   5       13.53       14.30      2.46 o 
   4   5   5       45.14       44.44      5.47 o 
   5   5   5       43.61       50.24     10.82 o 
  -5   6   5        0.10        0.00      1.44 o 
  -4   6   5        0.41        2.16      1.33 o 
  -3   6   5       19.13       19.20      8.51 o 
  -2   6   5        1.01        1.48      1.00 o 
  -1   6   5       64.49       60.34      6.38 o 
   0   6   5        3.53        5.49      2.02 o 
   1   6   5      184.84      199.93      7.06 o 
   2   6   5        0.14        2.79      2.30 o 
   3   6   5        2.15        3.16      1.59 o 
   4   6   5        1.22        0.66      1.81 o 
   5   6   5        0.93       -0.04      2.74 o 
  -4   7   5        9.03        8.08      9.66 o 
  -3   7   5      291.11      307.40     16.24 o 
  -2   7   5      165.29      158.30     13.78 o 
  -1   7   5        1.48        1.29      1.25 o 
   0   7   5       13.43       14.39      3.77 o 
   1   7   5        2.25        2.21      1.55 o 
   2   7   5        4.20        5.20      2.15 o 
   3   7   5      127.52      123.89      8.44 o 
   4   7   5        6.97        4.74      4.29 o 
  -4   8   5       11.50       10.06     10.13 o 
  -3   8   5       31.07       22.69     11.21 o 
  -2   8   5        0.04        2.34      2.89 o 
  -1   8   5       39.85       39.59      3.54 o 
   0   8   5       45.93       49.45      4.73 o 
   1   8   5        2.41        3.29      2.37 o 
   2   8   5       32.46       25.48      8.79 o 
   3   8   5        1.84        1.96      3.06 o 
  -2   9   5        0.26        1.40      1.59 o 
  -1   9   5      548.79      594.16     36.22 o 
   0   9   5       80.42       90.08      7.73 o 
   1   9   5       17.00        8.77      4.91 o 
  -2  -9   6        3.88        4.31      4.14 o 
  -1  -9   6       50.74       50.27      3.73 o 
   0  -9   6        0.11        1.42      0.85 o 
   1  -9   6        5.85        3.51      3.59 o 
   2  -9   6        6.18       10.37      6.93 o 
  -3  -8   6        0.67        1.32      1.83 o 
  -2  -8   6        7.42        8.10      4.95 o 
  -1  -8   6        3.08        0.92      1.54 o 
   0  -8   6       71.78       67.16      4.74 o 
   1  -8   6      114.39      112.73      5.84 o 
   2  -8   6       29.50       32.56      8.41 o 
   3  -8   6        8.75        9.94      5.94 o 
  -4  -7   6       19.63       15.09      9.37 o 
  -3  -7   6        4.53        5.60      3.60 o 
  -2  -7   6       52.90       57.29      5.33 o 
  -1  -7   6        1.35        2.33      1.53 o 
   0  -7   6        3.48        3.79      1.72 o 
   1  -7   6       24.31       25.67      6.14 o 
   2  -7   6       45.18       45.70      3.05 o 
   3  -7   6        7.69        9.06      3.62 o 
   4  -7   6       92.37       99.49     12.80 o 
   5  -7   6        6.46        8.25     16.21 o 
  -5  -6   6      127.67      128.19     12.06 o 
  -4  -6   6       52.66       50.85      7.47 o 
  -3  -6   6       50.38       51.82      4.67 o 
  -2  -6   6      299.72      306.10     13.18 o 
  -1  -6   6        1.38        2.59      1.69 o 
   0  -6   6      152.77      159.59     17.55 o 
   1  -6   6       37.18       46.54      5.23 o 
   2  -6   6      275.12      271.15      7.76 o 
   3  -6   6      105.65      106.97     17.90 o 
   4  -6   6      771.81      866.34     21.99 o 
   5  -6   6      106.25      121.24     15.20 o 
   6  -6   6       19.85       12.63     19.72 o 
  -6  -5   6       75.23       68.58      7.83 o 
  -5  -5   6       18.26       17.95      4.24 o 
  -4  -5   6      258.74      263.08     22.04 o 
  -3  -5   6      224.40      221.72      8.15 o 
  -2  -5   6       50.16       50.54      7.02 o 
  -1  -5   6       10.35       11.73      3.68 o 
   0  -5   6      199.32      203.66      8.58 o 
   1  -5   6       14.78       16.45      3.57 o 
   2  -5   6      376.00      364.37     12.44 o 
   3  -5   6        5.55        4.10      2.67 o 
   4  -5   6        3.62        2.48      1.53 o 
   5  -5   6       15.87       15.19      5.58 o 
   6  -5   6       59.13       57.52     10.01 o 
  -6  -4   6       83.50       88.20      9.13 o 
  -5  -4   6      288.05      295.81     17.39 o 
  -4  -4   6      576.32      484.43     24.27 o 
  -3  -4   6        3.45        6.21      2.17 o 
  -2  -4   6      483.48      516.45     11.07 o 
  -1  -4   6      180.88      168.52      4.99 o 
   0  -4   6      787.15      819.24     17.55 o 
   1  -4   6       53.90       54.41      2.87 o 
   2  -4   6      303.32      319.05      5.97 o 
   3  -4   6       20.98       20.58      0.88 o 
   4  -4   6      332.48      328.53      8.01 o 
   5  -4   6        0.12        0.50      1.23 o 
  -6  -3   6      218.23      254.01     18.89 o 
  -5  -3   6       31.05       31.34      9.31 o 
  -4  -3   6      221.50      204.64      5.03 o 
  -3  -3   6       43.24       39.95      3.50 o 
  -2  -3   6     1178.53     1177.23     28.82 o 
  -1  -3   6      158.55      147.75      2.52 o 
   0  -3   6        1.39        2.83      0.81 o 
   1  -3   6        2.08        1.65      0.50 o 
   2  -3   6      369.00      381.92      9.00 o 
   3  -3   6      127.28      127.38      1.60 o 
   4  -3   6      411.04      395.25     11.28 o 
   5  -3   6      164.82      170.99     17.23 o 
   6  -3   6      223.00      226.87     21.25 o 
  -7  -2   6       24.53       19.20      4.57 o 
  -6  -2   6      151.54      165.44     10.44 o 
  -5  -2   6       59.32       55.81      6.07 o 
  -4  -2   6       12.75       10.98      2.02 o 
  -3  -2   6       84.04       84.38      4.03 o 
  -2  -2   6       19.32       22.93      1.51 o 
  -1  -2   6       15.25       12.90      1.19 o 
   0  -2   6    11248.57    12310.58    665.19 o 
   1  -2   6        4.92        5.15      0.92 o 
   2  -2   6        3.51        2.89      0.95 o 
   3  -2   6       36.31       37.43      2.18 o 
   4  -2   6      778.81      725.80     20.48 o 
   5  -2   6      177.67      173.72      6.03 o 
   6  -2   6      173.38      190.40     13.13 o 
  -7  -1   6       46.36       52.42      5.06 o 
  -6  -1   6       25.81       31.57     12.33 o 
  -5  -1   6        6.30        8.65      6.48 o 
  -4  -1   6       70.25       64.50      6.14 o 
  -3  -1   6      174.66      210.33     34.01 o 
  -2  -1   6      180.97      174.26      4.43 o 
  -1  -1   6       19.41       17.65      1.55 o 
   0  -1   6       19.50       19.81      1.08 o 
   1  -1   6        8.87        8.32      0.60 o 
   2  -1   6        1.89        2.51      1.02 o 
   4  -1   6       49.53       42.77     21.34 o 
   5  -1   6       47.21       45.62      6.99 o 
   6  -1   6        2.74        4.90      2.59 o 
  -7   0   6       34.40       37.77      4.88 o 
  -6   0   6      225.01      233.72     13.32 o 
  -5   0   6        0.49        1.96      1.79 o 
  -4   0   6      179.62      194.39      9.89 o 
  -3   0   6      551.66      647.10     16.98 o 
  -2   0   6    12229.81    13716.16    409.57 o 
  -1   0   6    14632.85    15672.24   1194.20 o 
   0   0   6      110.67      122.86      3.39 o 
   1   0   6      831.95      841.93     12.37 o 
   2   0   6       80.09       97.57      2.23 o 
   3   0   6      148.37      157.93      7.17 o 
   4   0   6       80.42       85.65      7.37 o 
   5   0   6        5.76        7.23      4.01 o 
   6   0   6        3.41        3.51      3.65 o 
  -7   1   6       22.47       35.42      4.59 o 
  -5   1   6       68.58       70.14      5.37 o 
  -4   1   6       13.36       12.28      2.42 o 
  -3   1   6      149.13      157.96      4.10 o 
  -2   1   6       48.76       62.16      3.41 o 
  -1   1   6        3.70        4.66      0.65 o 
   0   1   6        4.60        4.48      0.77 o 
   1   1   6       17.98       18.52      1.52 o 
   2   1   6       23.73       27.09      3.04 o 
   3   1   6      129.40      157.93      7.16 o 
   4   1   6       79.05       77.85     18.76 o 
   5   1   6        4.66        5.21      2.92 o 
   6   1   6        9.49        7.80      7.30 o 
   7   1   6       28.16       20.62     23.96 o 
  -7   2   6        2.43        2.00      1.74 o 
  -6   2   6       18.72       16.66      5.53 o 
  -5   2   6       25.57       24.18      3.02 o 
  -4   2   6        0.49        1.31      0.64 o 
  -3   2   6        1.47        2.98      0.94 o 
  -2   2   6      747.53      785.25     22.22 o 
  -1   2   6      157.12      144.05      2.11 o 
   0   2   6     9164.58    10030.79    664.18 o 
   1   2   6      271.91      249.51      5.48 o 
   2   2   6     2088.07     2244.74     37.94 o 
   3   2   6       18.87       19.13     10.96 o 
   4   2   6      251.96      258.17     12.39 o 
   5   2   6       42.96       41.33     20.08 o 
   6   2   6       22.28       22.90     22.74 o 
  -6   3   6        5.36        7.94      3.56 o 
  -5   3   6       28.18       27.93      8.32 o 
  -4   3   6       20.59       17.59      0.65 o 
  -3   3   6        4.30        3.70      1.34 o 
  -2   3   6       13.66       14.45      4.30 o 
  -1   3   6        6.18        6.21      1.23 o 
   0   3   6       29.02       31.46      2.75 o 
   1   3   6       18.96       17.26      2.10 o 
   2   3   6      203.71      206.77     10.44 o 
   3   3   6        3.49        7.02      2.87 o 
   4   3   6       17.23       26.63     14.85 o 
   5   3   6       14.22       12.65      8.72 o 
   6   3   6       15.51       14.14     14.11 o 
  -6   4   6      141.94      137.73     15.39 o 
  -5   4   6       25.73       19.96      3.52 o 
  -4   4   6       98.50       77.58      6.54 o 
  -3   4   6        4.59        4.15      2.20 o 
  -2   4   6        7.29        6.73      1.52 o 
  -1   4   6      358.59      309.17     18.22 o 
   0   4   6     1121.32     1326.66     69.28 o 
   1   4   6       15.05       14.43      3.47 o 
   2   4   6      108.03       92.45      8.08 o 
   3   4   6       13.69       16.84      4.17 o 
   4   4   6       50.41       61.10      9.94 o 
   5   4   6       95.30      106.44     11.19 o 
   6   4   6       10.14        8.04      7.71 o 
  -6   5   6       73.59       80.94     11.08 o 
  -5   5   6        0.02        0.64      1.39 o 
  -4   5   6       66.04       64.20      7.59 o 
  -3   5   6        3.61        3.97      1.98 o 
  -2   5   6       24.07       23.45      2.88 o 
  -1   5   6        0.53        0.24      0.67 o 
   0   5   6       22.85       23.32      4.09 o 
   1   5   6       70.25       81.42      7.83 o 
   2   5   6      151.61      162.92      9.34 o 
   3   5   6       24.68       25.84      6.03 o 
   4   5   6       26.16       25.26      3.43 o 
   5   5   6        6.17        9.12      8.88 o 
  -5   6   6        1.08        1.23      3.35 o 
  -4   6   6       10.77        6.33      4.49 o 
  -3   6   6        5.98        6.31      2.53 o 
  -2   6   6      395.49      425.79     11.08 o 
  -1   6   6        1.25        1.41      1.22 o 
   0   6   6        1.99        1.93      1.42 o 
   1   6   6        1.46        1.36      1.91 o 
   2   6   6      473.52      488.40     27.20 o 
   3   6   6      512.71      466.60     26.32 o 
   4   6   6       30.16       37.76      5.13 o 
   5   6   6        0.41        0.71      2.00 o 
  -5   7   6       46.27       58.86     10.04 o 
  -4   7   6        1.34        1.94      2.87 o 
  -3   7   6        0.16       -0.44      2.39 o 
  -2   7   6      181.20      201.75     12.19 o 
  -1   7   6       33.26       32.16      3.04 o 
   0   7   6        1.35        2.15      1.71 o 
   1   7   6       29.14       29.43      5.15 o 
   2   7   6        0.57        1.30      1.83 o 
   3   7   6        7.70        3.95      2.96 o 
   4   7   6        1.21        2.27      1.87 o 
  -4   8   6        4.34        2.45      4.83 o 
  -3   8   6        4.11        3.70      5.44 o 
  -2   8   6       21.68       24.16     10.28 o 
  -1   8   6       15.62       14.18      5.94 o 
   0   8   6      255.10      295.97     16.28 o 
   1   8   6        2.02        2.62      1.60 o 
   2   8   6       73.38       76.31      6.41 o 
   3   8   6       19.12       17.74      5.03 o 
  -2   9   6       11.37        7.46      4.86 o 
  -1   9   6        0.65        0.63      2.14 o 
   0   9   6       31.10       22.61     17.15 o 
   1   9   6        0.05        0.80      1.17 o 
  -2  -9   7        1.23        1.85      2.50 o 
  -1  -9   7       22.34       19.54      3.69 o 
   0  -9   7       46.65       52.58      4.60 o 
   1  -9   7        1.73        3.74      2.38 o 
   2  -9   7        2.32        1.08      1.72 o 
  -3  -8   7       22.45       19.05     10.27 o 
  -2  -8   7        3.08        1.31      1.41 o 
  -1  -8   7        4.17        4.84      1.55 o 
   0  -8   7       63.79       71.44      4.59 o 
   1  -8   7        1.13        0.88      1.50 o 
   2  -8   7        7.63        6.80      3.64 o 
   3  -8   7        8.41        9.33      8.95 o 
   4  -8   7       18.41       24.11     17.41 o 
  -4  -7   7       13.26        7.71      4.98 o 
  -3  -7   7      261.37      265.45     18.37 o 
  -2  -7   7        7.16        4.40      2.27 o 
  -1  -7   7      652.96      618.39     34.38 o 
   0  -7   7       17.03       15.60      5.82 o 
   1  -7   7      117.90      114.00      7.28 o 
   2  -7   7        6.78        4.60      2.10 o 
   3  -7   7      228.98      227.41     18.57 o 
   4  -7   7        8.37        8.91      7.66 o 
   5  -7   7       96.64      101.82     12.28 o 
  -5  -6   7        1.63        1.82      2.09 o 
  -4  -6   7       72.10       74.08      6.77 o 
  -3  -6   7       73.75       78.95      7.30 o 
  -2  -6   7       87.12       83.33      5.91 o 
  -1  -6   7       11.58       12.08      4.09 o 
   0  -6   7        7.80        7.96      3.25 o 
   1  -6   7      212.73      215.87      6.41 o 
   2  -6   7       61.67       60.19      4.54 o 
   3  -6   7       22.33       24.34      3.35 o 
   4  -6   7       49.96       43.17      8.72 o 
   5  -6   7        3.67        7.33      6.46 o 
  -6  -5   7       29.59       17.27     20.05 o 
  -5  -5   7       22.20       18.90     10.79 o 
  -4  -5   7      155.70      157.91     15.77 o 
  -3  -5   7      193.47      193.19      6.41 o 
  -2  -5   7       22.86       23.11      6.40 o 
  -1  -5   7     1272.08     1323.00    296.84 o 
   0  -5   7        7.75        5.21      1.34 o 
   1  -5   7      433.46      419.80     43.13 o 
   2  -5   7       80.85       63.51      6.36 o 
   3  -5   7       16.26       12.32      1.28 o 
   4  -5   7      293.44      316.81     21.85 o 
   5  -5   7        0.76        1.66      1.71 o 
   6  -5   7       50.71       60.37     10.60 o 
  -6  -4   7        2.89        3.03      3.40 o 
  -5  -4   7        0.02        2.88      2.55 o 
  -4  -4   7       56.61       58.39     25.45 o 
  -3  -4   7       11.98       12.06      2.53 o 
  -2  -4   7      228.94      213.97     10.64 o 
  -1  -4   7     1661.49     1693.05     40.01 o 
   0  -4   7        0.41        0.58      0.79 o 
   1  -4   7     1978.24     2009.29     46.12 o 
   2  -4   7      195.67      189.97      4.73 o 
   3  -4   7      257.12      248.42     10.38 o 
   4  -4   7        3.70        5.18      2.80 o 
   5  -4   7       18.30       22.53      8.50 o 
  -6  -3   7       17.88       16.96      8.64 o 
  -5  -3   7      132.07      121.57     11.25 o 
  -4  -3   7        3.00        7.53      3.21 o 
  -3  -3   7       19.85       18.09      2.60 o 
  -2  -3   7        2.70        2.27      1.16 o 
  -1  -3   7     1079.50     1121.18      9.58 o 
   0  -3   7      789.79      851.52      7.54 o 
   1  -3   7      106.93       98.05      3.03 o 
   2  -3   7       26.21       31.63      3.29 o 
   3  -3   7       33.53       22.29      5.16 o 
   4  -3   7        1.53        1.25      0.62 o 
   5  -3   7     2544.02     2711.37     34.31 o 
   6  -3   7       65.84       55.63      7.23 o 
  -7  -2   7       16.16       10.00      7.90 o 
  -6  -2   7        0.66        1.49      1.17 o 
  -5  -2   7       11.82       10.54      4.01 o 
  -4  -2   7       41.24       41.92      5.65 o 
  -3  -2   7       17.02       18.81      6.14 o 
  -2  -2   7       98.77      100.82      4.34 o 
  -1  -2   7     2233.56     2318.95     47.36 o 
   0  -2   7      104.66      101.68      1.70 o 
   1  -2   7      576.32      573.24      8.53 o 
   2  -2   7       18.42       18.89      2.47 o 
   3  -2   7      251.30      250.09      4.69 o 
   4  -2   7        0.15        0.39      0.35 o 
   5  -2   7       67.92       61.63      5.49 o 
   6  -2   7       31.21       30.59      9.80 o 
  -7  -1   7      312.41      355.70     27.42 o 
  -6  -1   7      208.41      217.70     16.90 o 
  -5  -1   7       13.63       14.75      4.87 o 
  -4  -1   7        5.77        5.97      1.50 o 
  -3  -1   7       89.42       90.58      5.29 o 
  -2  -1   7      215.83      273.43      6.65 o 
  -1  -1   7      775.90      752.74      8.01 o 
   0  -1   7        7.49       10.56      1.79 o 
   1  -1   7      155.76      150.81      1.69 o 
   2  -1   7        3.37        5.05      0.94 o 
   3  -1   7      778.30      867.68     23.09 o 
   4  -1   7      645.37      622.80     34.62 o 
   5  -1   7        1.67        3.86      1.69 o 
   6  -1   7       12.62       10.16      8.72 o 
  -7   0   7        2.61        1.77      2.62 o 
  -6   0   7       26.78       27.25      3.68 o 
  -5   0   7       21.33       20.37      2.49 o 
  -4   0   7       10.96       12.59      2.86 o 
  -3   0   7       43.81       44.99      2.02 o 
  -2   0   7      159.47      177.54      4.11 o 
  -1   0   7       85.41       82.60      5.82 o 
   0   0   7        0.00        2.35      1.32 o 
   1   0   7       32.02       32.40      1.87 o 
   2   0   7       25.64       25.81      2.70 o 
   3   0   7        6.29        8.00      2.17 o 
   4   0   7        0.16        1.30      1.17 o 
   5   0   7        1.43        2.32      2.13 o 
   6   0   7        0.04        0.82      3.02 o 
  -7   1   7        0.88        1.53      1.41 o 
  -6   1   7       27.86       28.61      2.65 o 
  -5   1   7      593.57      614.13     23.02 o 
  -4   1   7       43.11       48.19      3.53 o 
  -3   1   7     1860.63     2118.17     42.17 o 
  -2   1   7       29.14       25.74      2.35 o 
  -1   1   7       45.62       44.26      2.04 o 
   0   1   7       12.45       13.80      1.21 o 
   1   1   7      379.82      371.71      9.77 o 
   2   1   7        4.26        6.54      1.58 o 
   3   1   7      946.22     1020.34     24.11 o 
   4   1   7      145.05      147.82      7.82 o 
   5   1   7        5.04        3.94      2.54 o 
   6   1   7        3.40        3.91      4.97 o 
   7   1   7      381.44      448.47     39.85 o 
  -7   2   7       19.91       19.68      3.63 o 
  -6   2   7        0.35        1.20      1.41 o 
  -5   2   7       30.42       28.41      1.67 o 
  -4   2   7        0.23        0.40      0.37 o 
  -3   2   7        4.15        3.95      0.58 o 
  -2   2   7       47.67       48.18      2.22 o 
  -1   2   7        3.94        3.52      0.64 o 
   0   2   7       56.98       59.06      3.39 o 
   1   2   7      118.68      117.92      2.72 o 
   2   2   7        9.93       12.37      4.41 o 
   3   2   7       17.18       22.64      9.05 o 
   4   2   7        1.03        2.40      4.43 o 
   5   2   7       15.25       17.44      9.68 o 
   6   2   7       31.49       41.64     10.49 o 
  -6   3   7        8.67        5.78      3.35 o 
  -5   3   7      900.06      898.41     29.89 o 
  -4   3   7        0.03        0.72      1.52 o 
  -3   3   7      136.96      124.69      6.82 o 
  -2   3   7      492.74      477.97     40.47 o 
  -1   3   7     1395.72     1416.10     11.64 o 
   0   3   7     2174.45     2198.32     27.63 o 
   1   3   7       21.34       39.62      3.28 o 
   2   3   7        0.14        2.36      1.72 o 
   3   3   7       63.04       58.84      9.17 o 
   4   3   7        4.60        6.83      5.47 o 
   5   3   7       14.51       17.44      9.97 o 
   6   3   7       12.07       10.16     12.30 o 
  -6   4   7        5.61        3.38      2.51 o 
  -5   4   7        1.95       -0.07      1.57 o 
  -4   4   7       22.50       21.20      2.52 o 
  -3   4   7      111.78      121.23      8.42 o 
  -2   4   7       48.92       46.01      4.51 o 
  -1   4   7      177.27      171.64      5.13 o 
   0   4   7      228.90      249.26     31.80 o 
   1   4   7      342.11      357.40     10.84 o 
   2   4   7        1.72        4.65      1.99 o 
   3   4   7        1.60        1.53      2.33 o 
   4   4   7        1.61        5.80      3.86 o 
   5   4   7        0.85        0.49      2.14 o 
   6   4   7        0.11        1.65      5.21 o 
  -6   5   7       15.74       14.75     11.22 o 
  -5   5   7       10.16        5.18      2.67 o 
  -4   5   7       48.97       45.84      5.39 o 
  -3   5   7      657.85      663.17     31.25 o 
  -2   5   7      771.96      725.79     26.57 o 
  -1   5   7        2.03        1.13      0.75 o 
   0   5   7       89.13       91.73      6.76 o 
   1   5   7       37.26       56.83      5.75 o 
   2   5   7      399.07      370.84     10.37 o 
   3   5   7       56.39       42.89     13.36 o 
   4   5   7       71.69       67.43      6.19 o 
   5   5   7       29.36       30.89     20.05 o 
  -5   6   7       13.30        7.80      8.70 o 
  -4   6   7        1.97        4.42      2.46 o 
  -3   6   7      102.91      108.44      9.41 o 
  -2   6   7        1.87        1.79      0.99 o 
  -1   6   7       12.65       13.66      2.85 o 
   0   6   7       66.11       63.66      4.40 o 
   1   6   7       76.68       83.20      5.91 o 
   2   6   7        1.19       -0.57      2.68 o 
   3   6   7        4.66        4.18      2.87 o 
   4   6   7        3.19        2.96      1.84 o 
   5   6   7        2.01        4.50      4.90 o 
  -5   7   7       98.92      127.43     14.77 o 
  -4   7   7        3.00        4.26      2.89 o 
  -3   7   7       26.55       30.85      5.28 o 
  -2   7   7       20.88       18.08      8.23 o 
  -1   7   7      252.69      263.27     19.20 o 
   0   7   7       72.07       83.03      7.61 o 
   1   7   7       29.52       28.63      3.93 o 
   2   7   7      449.33      465.34     14.63 o 
   3   7   7        0.14        1.18      1.48 o 
   4   7   7        3.43        1.72      2.59 o 
  -4   8   7       11.15        9.50     11.95 o 
  -3   8   7        1.62        1.08      2.26 o 
  -2   8   7       50.12       58.66      7.57 o 
  -1   8   7      113.76      126.88     10.78 o 
   0   8   7        1.58        2.05      1.37 o 
   1   8   7        1.93        2.80      1.63 o 
   2   8   7       34.58       30.36      3.66 o 
   3   8   7       26.20       14.26      9.23 o 
  -1   9   7      141.01      144.83     12.16 o 
   0   9   7       17.41        7.84      7.83 o 
  -2  -9   8       13.90       11.61      7.74 o 
  -1  -9   8       29.71       29.48      4.16 o 
   0  -9   8        1.04        2.85      2.34 o 
   1  -9   8        1.87        0.95      1.31 o 
   2  -9   8        8.91        4.27      5.77 o 
  -3  -8   8       38.55       36.94     14.73 o 
  -2  -8   8      105.84      104.01      7.20 o 
  -1  -8   8        7.22        7.14      3.16 o 
   0  -8   8      153.86      147.80      7.66 o 
   1  -8   8        0.35        1.52      1.81 o 
   2  -8   8       30.28       30.23      4.53 o 
   3  -8   8        0.58        1.74      3.49 o 
   4  -8   8        0.66        0.38      3.28 o 
  -4  -7   8       19.38       15.04      9.31 o 
  -3  -7   8       79.23       80.80      7.88 o 
  -2  -7   8       78.38       86.21      5.69 o 
  -1  -7   8       23.64       24.43      5.41 o 
   0  -7   8       14.90       15.91      5.53 o 
   1  -7   8       12.50       12.27      4.23 o 
   2  -7   8      128.05      115.13     10.57 o 
   3  -7   8        0.14        0.29      1.49 o 
   5  -7   8        5.50        5.73      3.11 o 
  -5  -6   8        2.64        2.66      3.27 o 
  -4  -6   8       37.84       36.88      5.87 o 
  -3  -6   8        0.86        1.59      1.13 o 
  -2  -6   8       10.95       10.70      4.09 o 
  -1  -6   8      280.13      276.60      8.81 o 
   0  -6   8        0.16        1.52      1.10 o 
   1  -6   8        4.06        5.83      2.36 o 
   2  -6   8      686.33      705.26     16.06 o 
   3  -6   8        0.05        1.48      1.89 o 
   4  -6   8        7.15        6.08      3.93 o 
   5  -6   8        4.76       10.49      6.01 o 
  -6  -5   8      141.61      132.99     16.12 o 
  -5  -5   8        0.25        1.54      1.78 o 
  -4  -5   8      156.30      151.41     13.94 o 
  -3  -5   8      350.23      353.69     14.82 o 
  -2  -5   8      532.13      521.65     16.81 o 
  -1  -5   8        8.20        7.99      2.71 o 
   0  -5   8      113.77      121.70      6.20 o 
   1  -5   8       95.64       93.22      5.70 o 
   2  -5   8      321.08      306.78      8.42 o 
   3  -5   8       20.34       15.52      5.89 o 
   4  -5   8       53.89       46.72      6.41 o 
   5  -5   8        2.42        1.39      2.87 o 
   6  -5   8      176.11      189.17     23.12 o 
  -6  -4   8        0.73       -0.02      1.69 o 
  -5  -4   8      145.96      154.67     10.55 o 
  -4  -4   8       16.29       10.31      3.97 o 
  -3  -4   8       40.70       32.16      3.01 o 
  -2  -4   8      491.56      476.05     18.10 o 
  -1  -4   8       11.90       12.37      2.66 o 
   0  -4   8     4533.46     5034.97    129.60 o 
   1  -4   8       18.12       13.22      1.84 o 
   2  -4   8      138.05      147.63      5.09 o 
   3  -4   8       22.26       23.47      9.10 o 
   4  -4   8      473.50      480.30     15.15 o 
   5  -4   8        6.14        7.67      2.19 o 
  -6  -3   8       69.91       79.19      6.47 o 
  -5  -3   8        0.03        1.05      1.49 o 
  -4  -3   8       94.12       86.07      8.33 o 
  -3  -3   8       80.26       79.90      7.74 o 
  -2  -3   8      744.28      755.80     22.35 o 
  -1  -3   8      198.81      196.55      3.42 o 
   0  -3   8      217.74      226.20      3.27 o 
   1  -3   8       13.30       13.65      1.11 o 
   2  -3   8       75.67       67.52      9.15 o 
   3  -3   8       83.75       88.19      7.68 o 
   4  -3   8      655.83      644.56      6.85 o 
   5  -3   8       54.52       57.68     24.46 o 
   6  -3   8      161.23      180.59     17.88 o 
  -7  -2   8       51.87       53.50      6.87 o 
  -6  -2   8        6.06        8.81      4.70 o 
  -5  -2   8        7.11        8.33      3.86 o 
  -4  -2   8       25.83       33.88      4.95 o 
  -3  -2   8        0.16        1.57      1.20 o 
  -2  -2   8      648.19      666.29     48.03 o 
  -1  -2   8        1.35        0.63      0.27 o 
   0  -2   8     6612.14     7292.87    394.17 o 
   1  -2   8       57.84       55.77      3.53 o 
   2  -2   8       21.77       19.38      1.97 o 
   3  -2   8      478.85      471.45      8.09 o 
   4  -2   8      469.69      449.95     13.16 o 
   5  -2   8      140.73      138.28      4.94 o 
   6  -2   8       75.86       72.06      7.09 o 
  -7  -1   8       26.83       30.51      3.14 o 
  -6  -1   8       15.85       17.31      6.24 o 
  -5  -1   8        6.00        9.24      7.33 o 
  -4  -1   8      188.72      182.19     13.71 o 
  -3  -1   8      265.22      296.95     15.63 o 
  -2  -1   8      146.04      157.06      7.96 o 
  -1  -1   8        7.95        9.70      1.03 o 
   0  -1   8       22.59       22.89      1.32 o 
   1  -1   8       32.52       30.92      3.06 o 
   2  -1   8        2.96        3.02      0.76 o 
   4  -1   8       17.08       21.51      2.28 o 
   5  -1   8        4.00        3.71      1.63 o 
   6  -1   8        1.35        1.56      2.71 o 
  -7   0   8       15.87        9.83      8.62 o 
  -6   0   8      127.18      137.56      8.18 o 
  -5   0   8        0.08        1.10      1.06 o 
  -4   0   8       20.83       24.53      2.52 o 
  -3   0   8        8.15        7.53      1.77 o 
  -2   0   8      166.40      196.49      7.07 o 
  -1   0   8     4962.56     5686.34     55.28 o 
   0   0   8      993.40     1071.92     12.19 o 
   1   0   8       74.02       63.53      1.63 o 
   2   0   8    16801.42    21123.32   1065.40 o 
   3   0   8     2665.47     2848.45     84.69 o 
   4   0   8       28.09       24.66      4.15 o 
   5   0   8        2.72        4.59      1.57 o 
   6   0   8       42.85       47.03      5.82 o 
  -7   1   8        0.43        2.69      2.22 o 
  -6   1   8        7.94       15.88      2.29 o 
  -5   1   8        3.35        8.55      3.94 o 
  -4   1   8        1.08        1.65      0.58 o 
  -3   1   8       35.01      207.93    169.14 o 
  -2   1   8        0.86        4.74      5.56 o 
  -1   1   8       25.64       24.52      1.35 o 
   0   1   8        1.35        2.27      0.61 o 
   1   1   8        3.06        2.98      0.98 o 
   2   1   8       32.38       48.36      7.50 o 
   3   1   8        7.67       25.51     18.20 o 
   4   1   8        0.14        1.63      2.43 o 
   5   1   8        3.61        5.40      3.77 o 
   6   1   8        4.63        7.89      6.32 o 
  -7   2   8      100.46      100.36     12.28 o 
  -6   2   8       13.39       15.98      2.87 o 
  -5   2   8      187.18      179.36      5.32 o 
  -4   2   8        0.79        0.35      0.36 o 
  -3   2   8       43.35       44.01      3.69 o 
  -2   2   8        0.49        1.01      0.54 o 
  -1   2   8        6.04        8.01      1.22 o 
   0   2   8      669.65      682.77     19.79 o 
   1   2   8       63.49       55.54      4.90 o 
   2   2   8      100.80      116.47      7.89 o 
   3   2   8       10.43       14.80      6.74 o 
   4   2   8      147.17      119.78      8.48 o 
   5   2   8      189.85      168.86     18.38 o 
   6   2   8       13.27       10.09      9.73 o 
  -6   3   8        5.87        8.23      4.02 o 
  -5   3   8      181.32      173.99     13.41 o 
  -4   3   8       53.59       45.63      4.65 o 
  -3   3   8       22.02       18.79      4.85 o 
  -2   3   8       63.83       57.05      6.90 o 
  -1   3   8       36.11       35.59      2.24 o 
   0   3   8      188.28      194.58      4.18 o 
   1   3   8       71.99       77.31      8.06 o 
   2   3   8        0.21        1.37      2.66 o 
   3   3   8        0.66        0.54      3.32 o 
   4   3   8       20.35       21.09      9.10 o 
   5   3   8        3.73        6.46      3.04 o 
   6   3   8        0.38        0.71      2.99 o 
  -6   4   8       80.61       77.26      5.09 o 
  -5   4   8      158.56      158.09     13.29 o 
  -4   4   8       63.80       51.93      4.45 o 
  -3   4   8       37.45       32.23      2.79 o 
  -2   4   8       83.18       80.18      5.46 o 
  -1   4   8       83.87       73.46      3.75 o 
   0   4   8      440.49      488.58     20.04 o 
   1   4   8        0.15        0.73      0.95 o 
   2   4   8        9.58       11.22      2.44 o 
   3   4   8       29.45       28.28     11.45 o 
   4   4   8      135.79      135.73     16.09 o 
   5   4   8       76.87       73.90     10.39 o 
   6   4   8       25.18       17.51     22.62 o 
  -6   5   8        4.16        4.76      8.55 o 
  -5   5   8       34.41       35.66      4.07 o 
  -4   5   8       10.23        7.62      2.81 o 
  -3   5   8       41.94       41.78      4.76 o 
  -2   5   8      173.66      170.32      6.82 o 
  -1   5   8      138.93      128.80      7.46 o 
   0   5   8       51.10       46.28      4.54 o 
   1   5   8       13.15       18.04      5.29 o 
   2   5   8       87.10       80.40     11.81 o 
   3   5   8        9.25        6.60      3.31 o 
   4   5   8       25.09       20.90      3.18 o 
   5   5   8        4.51        7.42      7.28 o 
  -5   6   8       13.36       14.19      9.21 o 
  -4   6   8       26.75       24.55      3.75 o 
  -3   6   8      438.28      425.47     29.04 o 
  -2   6   8       47.89       43.31      2.34 o 
  -1   6   8       85.87       91.06      5.70 o 
   0   6   8       58.18       56.45      5.86 o 
   1   6   8        5.01        3.68      1.41 o 
   2   6   8      339.42      373.51     26.07 o 
   3   6   8       49.16       37.84     11.13 o 
   4   6   8        2.84        4.78      2.07 o 
  -5   7   8        3.81        1.70      3.79 o 
  -4   7   8       58.24       62.49      5.34 o 
  -3   7   8       12.02       12.89      9.52 o 
  -2   7   8      262.07      256.26     22.40 o 
  -1   7   8       21.58       21.12      5.71 o 
   0   7   8        0.16        1.58      1.91 o 
   1   7   8       16.67       17.98      3.61 o 
   2   7   8       14.52       13.53      4.91 o 
   3   7   8        9.19        6.01      2.31 o 
   4   7   8       30.61       24.16      5.31 o 
  -3   8   8        0.04        1.11      2.01 o 
  -2   8   8      386.83      429.43     29.53 o 
  -1   8   8      427.23      541.00     42.34 o 
   0   8   8      129.18      118.40      8.45 o 
   1   8   8        9.21        6.87      5.01 o 
   2   8   8       37.92       40.47      5.40 o 
  -1   9   8       35.59       27.06     11.30 o 
   0   9   8       19.64       10.20     11.00 o 
  -2  -9   9       41.87       30.88     12.33 o 
  -1  -9   9        4.73        6.21      2.97 o 
   0  -9   9      191.80      205.71     14.67 o 
   1  -9   9      297.80      294.97     23.26 o 
   2  -9   9        0.19       -0.11      1.38 o 
  -3  -8   9       37.76       38.07     10.25 o 
  -2  -8   9       43.26       41.57      5.08 o 
  -1  -8   9       50.98       52.66      5.37 o 
   0  -8   9        0.07        1.56      1.28 o 
   1  -8   9        1.32        2.33      1.65 o 
   2  -8   9        9.13        9.50     10.63 o 
   3  -8   9       50.94       44.70      8.91 o 
   4  -8   9        2.95        2.52      5.58 o 
  -4  -7   9       23.23       15.03     10.26 o 
  -3  -7   9      337.78      346.13     33.93 o 
  -2  -7   9       23.99       19.82      7.11 o 
  -1  -7   9       17.74       18.11      3.50 o 
   0  -7   9        1.60        1.65      1.13 o 
   1  -7   9       46.66       45.08      4.06 o 
   2  -7   9       14.05       14.11      5.58 o 
   3  -7   9        8.11        9.60      3.34 o 
   4  -7   9       29.32       19.89     18.12 o 
   5  -7   9      251.25      305.15     29.20 o 
  -5  -6   9        7.92        4.83      4.43 o 
  -4  -6   9       90.32      101.52      8.09 o 
  -3  -6   9        0.82        2.87      1.28 o 
  -2  -6   9      145.36      148.73      6.23 o 
  -1  -6   9       51.71       47.61      6.48 o 
   0  -6   9        1.78        2.72      1.37 o 
   1  -6   9      416.61      432.60     12.27 o 
   2  -6   9       51.76       48.23      5.46 o 
   3  -6   9       19.88       24.04      6.86 o 
   4  -6   9        0.02        1.00      1.63 o 
   5  -6   9       14.77       14.44     10.96 o 
  -6  -5   9       86.12       80.35      9.01 o 
  -5  -5   9       33.78       25.75     11.95 o 
  -4  -5   9       34.77       33.11      4.59 o 
  -3  -5   9      107.54      112.33      6.45 o 
  -2  -5   9       75.21       72.76      6.68 o 
  -1  -5   9      449.61      467.18     18.17 o 
   0  -5   9       55.01       53.47      9.92 o 
   1  -5   9      250.46      258.80      9.04 o 
   2  -5   9       16.60       13.88      1.89 o 
   3  -5   9     1271.70     1309.26     51.91 o 
   4  -5   9      185.63      210.80     15.16 o 
   5  -5   9       61.50       60.98      8.42 o 
  -6  -4   9        1.34        4.38      2.80 o 
  -5  -4   9        0.17        2.82      2.12 o 
  -4  -4   9       17.50       15.62      3.43 o 
  -3  -4   9        0.56        1.27      0.66 o 
  -2  -4   9      113.93      115.10      6.48 o 
  -1  -4   9     1769.65     1849.36     41.04 o 
   0  -4   9        1.07        2.16      1.05 o 
   1  -4   9      741.78      750.75     13.66 o 
   2  -4   9       88.67       81.91      6.18 o 
   3  -4   9      473.00      471.13     17.92 o 
   4  -4   9        3.66        2.77      2.75 o 
   5  -4   9        4.42        4.45      2.66 o 
   6  -4   9       18.50       11.38     13.05 o 
  -6  -3   9      196.10      207.89     15.89 o 
  -5  -3   9      811.40      801.74     74.58 o 
  -4  -3   9       27.13       20.72      6.03 o 
  -3  -3   9       10.17       22.57     22.34 o 
  -2  -3   9      304.98      274.69      8.01 o 
  -1  -3   9      182.85      172.99      9.01 o 
   0  -3   9      977.24     1030.18     19.19 o 
   1  -3   9       97.24       93.86      1.99 o 
   2  -3   9      172.78      173.25      7.06 o 
   3  -3   9       63.26       60.37      6.40 o 
   4  -3   9       65.30       62.14      6.64 o 
   5  -3   9       13.24        9.66      6.97 o 
   6  -3   9        0.01        0.33      2.03 o 
  -7  -2   9       16.49       22.41      4.05 o 
  -6  -2   9        1.10        2.79      2.85 o 
  -5  -2   9       41.23       38.18      4.73 o 
  -4  -2   9       26.47       27.97      4.68 o 
  -3  -2   9       34.82       30.17      3.72 o 
  -2  -2   9      147.83      152.75      5.02 o 
  -1  -2   9      523.48      503.64      7.18 o 
   0  -2   9       10.72       10.97      1.22 o 
   1  -2   9      219.60      215.69      6.02 o 
   2  -2   9      131.97      133.27      4.96 o 
   3  -2   9      108.56      103.82      5.51 o 
   4  -2   9       36.06       31.89      2.58 o 
   5  -2   9       21.79       16.81      4.58 o 
   6  -2   9        9.65       11.57      6.41 o 
  -7  -1   9       11.38        8.62      2.71 o 
  -6  -1   9      161.18      174.71      8.39 o 
  -5  -1   9      151.58      155.13      6.67 o 
  -4  -1   9       39.62       38.97      5.00 o 
  -3  -1   9     4976.13     5490.40     69.98 o 
  -2  -1   9      426.11      402.71     44.12 o 
  -1  -1   9       83.20       87.02      1.89 o 
   0  -1   9        1.90        2.06      0.51 o 
   1  -1   9      799.97      758.06     16.48 o 
   2  -1   9      600.53      582.70      6.31 o 
   3  -1   9      626.31      725.01     13.81 o 
   4  -1   9      149.86      140.55      5.50 o 
   5  -1   9        6.91        7.59      2.28 o 
   6  -1   9       25.16       24.41      4.50 o 
  -7   0   9        7.92       11.10      3.68 o 
  -6   0   9       12.35       15.29      2.37 o 
  -5   0   9        6.86       11.99      4.70 o 
  -4   0   9        9.17       11.55      2.48 o 
  -3   0   9        0.93        2.67      0.71 o 
  -2   0   9        0.51        0.72      0.44 o 
  -1   0   9       20.49       22.07      1.95 o 
   0   0   9        4.05        4.44      1.22 o 
   1   0   9       41.39       41.98      2.23 o 
   2   0   9       53.93       61.16      5.41 o 
   3   0   9        0.10        0.94      0.75 o 
   4   0   9        0.00        1.98      1.84 o 
   5   0   9        0.18        1.73      1.19 o 
   6   0   9       13.77       13.31     11.59 o 
  -7   1   9       20.58        9.33     12.54 o 
  -6   1   9        4.90        3.82      4.38 o 
  -5   1   9      104.31       95.56      5.63 o 
  -4   1   9        5.71        5.93      1.42 o 
  -3   1   9      121.62      113.39      4.50 o 
  -2   1   9      169.94      145.77      2.33 o 
  -1   1   9      920.76      889.51      7.01 o 
   0   1   9      658.60      613.66      5.62 o 
   1   1   9       97.39      129.14      2.71 o 
   2   1   9     2003.40     1923.77    139.36 o 
   3   1   9      374.08      407.87     11.71 o 
   4   1   9      246.97      260.64      9.30 o 
   5   1   9       15.47       16.92     11.88 o 
   6   1   9       40.97       52.64      7.80 o 
  -7   2   9       10.40        7.45      5.56 o 
  -6   2   9       61.04       51.13      4.02 o 
  -5   2   9        4.90        4.01      1.49 o 
  -4   2   9       13.27       11.82      0.73 o 
  -3   2   9        2.57        3.92      1.49 o 
  -2   2   9       80.29       76.98      6.71 o 
  -1   2   9       63.15       64.95      1.71 o 
   0   2   9      121.10      117.37      4.41 o 
   1   2   9       38.21       35.44      2.71 o 
   2   2   9        0.23       -0.39      1.78 o 
   3   2   9        2.61        1.96      1.30 o 
   4   2   9        0.17        0.54      1.74 o 
   5   2   9        2.64        4.45      5.14 o 
   6   2   9       17.06       15.08     13.31 o 
  -6   3   9        0.02        0.82      1.11 o 
  -5   3   9      248.85      221.55     15.57 o 
  -4   3   9       29.10       26.69      6.04 o 
  -3   3   9        0.00        4.27      7.05 o 
  -2   3   9       43.79       37.47      3.33 o 
  -1   3   9     3907.99     4337.14     63.26 o 
   0   3   9     2346.14     2618.18     35.13 o 
   1   3   9      150.45      144.68     14.49 o 
   2   3   9        5.88        7.16      3.89 o 
   3   3   9     1164.11     1185.85     59.62 o 
   4   3   9      132.20      133.14      9.38 o 
   5   3   9      204.67      209.79     18.73 o 
   6   3   9        7.64        3.98      9.02 o 
  -6   4   9        2.22        1.55      2.48 o 
  -5   4   9        0.04       -0.10      1.70 o 
  -4   4   9       11.94        8.13      4.55 o 
  -3   4   9        1.21        1.03      1.62 o 
  -2   4   9        4.25        3.39      0.77 o 
  -1   4   9       99.19      111.10      5.43 o 
   0   4   9        1.08        2.27      1.60 o 
   1   4   9      368.76      381.38     18.55 o 
   2   4   9        0.20        0.86      1.98 o 
   3   4   9        4.83        2.71      4.27 o 
   4   4   9       16.67       12.02      7.66 o 
   5   4   9        4.94        6.10      3.42 o 
   6   4   9       10.02        6.01      7.87 o 
  -6   5   9       80.55       82.21     16.00 o 
  -5   5   9        5.94        8.10      4.18 o 
  -4   5   9        1.40        1.07      1.72 o 
  -3   5   9      144.36      152.18      7.15 o 
  -2   5   9       43.48       41.97      3.12 o 
  -1   5   9        8.75        8.87      1.64 o 
   0   5   9        0.56        0.93      1.48 o 
   1   5   9      258.62      241.94      8.91 o 
   2   5   9      844.55      821.40     23.44 o 
   3   5   9        0.03        0.87      1.94 o 
   4   5   9       52.57       44.55      4.68 o 
   5   5   9        0.31        1.03      1.10 o 
  -5   6   9       46.20       43.36      8.22 o 
  -4   6   9        0.15        0.58      1.07 o 
  -3   6   9       90.63       83.23      8.63 o 
  -2   6   9       64.51       64.66      4.96 o 
  -1   6   9      121.93      134.51      8.82 o 
   0   6   9       20.96       22.51      3.22 o 
   1   6   9       14.71       17.17      6.07 o 
   2   6   9       15.22       15.47      4.36 o 
   3   6   9       90.37       80.38      7.82 o 
   4   6   9        5.86        5.26      3.02 o 
  -5   7   9       74.50       78.68     10.51 o 
  -4   7   9        3.32        5.20      2.22 o 
  -3   7   9       12.24        8.25      6.14 o 
  -2   7   9        1.09        1.12      1.94 o 
  -1   7   9      342.58      353.90     25.26 o 
   0   7   9       65.13       64.19      4.66 o 
   1   7   9        4.93        3.95      1.82 o 
   2   7   9       10.20        7.09      3.42 o 
   3   7   9        3.41        3.91      2.93 o 
   4   7   9       17.61       22.25      5.22 o 
  -3   8   9       10.98        9.16      3.36 o 
  -2   8   9       21.34       20.03     11.12 o 
  -1   8   9       48.46       53.53      6.77 o 
   0   8   9      116.60      118.05      8.32 o 
   1   8   9        8.01        5.08      3.42 o 
   2   8   9       10.99        9.78      4.09 o 
  -1   9   9       55.59       51.60      8.53 o 
  -2  -9  10      105.12      112.02      9.77 o 
  -1  -9  10        0.76        0.87      1.30 o 
   0  -9  10        0.39        1.98      1.52 o 
   1  -9  10        1.68        2.23      1.71 o 
   2  -9  10        3.75        3.26      1.92 o 
  -3  -8  10       12.57       12.43      7.09 o 
  -2  -8  10       71.73       83.33     10.29 o 
  -1  -8  10        0.80        4.51      2.43 o 
   0  -8  10      561.93      576.89     19.27 o 
   1  -8  10       34.08       26.74      5.77 o 
   2  -8  10      257.31      248.84     17.83 o 
   3  -8  10        1.07        1.06      1.73 o 
   4  -8  10        2.79        4.31      4.71 o 
  -4  -7  10        6.48        7.09      8.79 o 
  -3  -7  10      274.93      281.87     19.83 o 
  -2  -7  10        0.41        1.27      1.29 o 
  -1  -7  10        3.42        3.11      1.53 o 
   0  -7  10       50.64       54.43      4.94 o 
   1  -7  10        7.26        7.76      3.28 o 
   2  -7  10      131.45      117.58     10.59 o 
   3  -7  10        1.79        1.91      2.09 o 
   4  -7  10       17.31       17.63     13.34 o 
   5  -7  10       15.87       15.69     15.51 o 
  -5  -6  10        0.20        1.79      2.48 o 
  -4  -6  10       14.67       13.67      4.38 o 
  -3  -6  10       20.07       22.12      8.11 o 
  -2  -6  10     1593.47     1604.04     40.45 o 
  -1  -6  10      415.35      418.59     19.21 o 
   0  -6  10        0.19        1.71      1.13 o 
   1  -6  10       86.72      105.82      5.68 o 
   2  -6  10      114.61      128.73      5.59 o 
   3  -6  10      144.61      143.44     10.97 o 
   4  -6  10      145.10      139.92      7.68 o 
   5  -6  10        1.01        2.76      5.07 o 
  -6  -5  10       39.13       49.36     14.49 o 
  -5  -5  10       35.58       34.25      7.10 o 
  -4  -5  10       33.94       35.25      5.36 o 
  -3  -5  10       85.61       78.78      4.83 o 
  -2  -5  10      641.56      652.08     13.93 o 
  -1  -5  10       26.42       29.20      3.44 o 
   0  -5  10       13.25       21.21      5.02 o 
   1  -5  10       20.90       17.56      2.12 o 
   2  -5  10      142.60      138.61      4.57 o 
   3  -5  10       49.89       44.03     11.29 o 
   4  -5  10      485.92      495.52     33.78 o 
   5  -5  10       11.99       13.39      6.77 o 
  -6  -4  10        1.68        3.18      2.58 o 
  -5  -4  10       63.53       64.36      7.36 o 
  -4  -4  10        4.07        3.12      1.51 o 
  -3  -4  10       27.82       26.54      3.13 o 
  -2  -4  10       48.00       47.88      3.32 o 
  -1  -4  10      373.58      420.36      8.92 o 
   0  -4  10     1475.47     1536.07     32.02 o 
   1  -4  10      197.83      220.95      4.64 o 
   2  -4  10      558.25      538.03     25.06 o 
   3  -4  10        3.52        4.70      3.39 o 
   4  -4  10      760.13      764.73     22.64 o 
   5  -4  10       65.41       71.96      8.13 o 
   6  -4  10       66.02       68.59      7.71 o 
  -6  -3  10        0.76        3.68      2.57 o 
  -5  -3  10       27.24       30.61     20.95 o 
  -4  -3  10      106.61      108.69      7.59 o 
  -3  -3  10      178.94      180.41     10.04 o 
  -2  -3  10      251.26      269.18      6.45 o 
  -1  -3  10       15.22       16.13      2.93 o 
   0  -3  10       14.21       13.08      2.55 o 
   1  -3  10      104.00       97.15      4.33 o 
   2  -3  10        0.11        0.75      1.07 o 
   3  -3  10       11.15       11.40      2.87 o 
   4  -3  10      458.74      454.83     15.65 o 
   5  -3  10       23.15       18.83     12.70 o 
   6  -3  10       50.45       54.53      9.31 o 
  -7  -2  10        5.32        7.11      2.37 o 
  -6  -2  10        4.38        3.18      2.40 o 
  -5  -2  10      114.66      105.65      9.62 o 
  -4  -2  10       99.11       90.52     11.84 o 
  -3  -2  10      116.28      119.97     17.85 o 
  -2  -2  10      220.62      248.62     12.17 o 
  -1  -2  10        1.73        1.99      0.48 o 
   0  -2  10        2.05        1.27      0.52 o 
   1  -2  10       12.76       13.54      1.29 o 
   2  -2  10      552.22      534.24     15.95 o 
   3  -2  10       65.58       68.03      3.72 o 
   4  -2  10      956.54      923.40     20.02 o 
   5  -2  10      175.48      153.66     18.87 o 
   6  -2  10        5.37        5.96      6.55 o 
  -7  -1  10        3.03        3.46      2.54 o 
  -6  -1  10        1.12        2.11      1.76 o 
  -5  -1  10        0.78        1.81      1.72 o 
  -4  -1  10      126.59      133.18     11.26 o 
  -3  -1  10       11.16       17.44      7.66 o 
  -2  -1  10       75.07       85.48      4.80 o 
  -1  -1  10       24.70       22.41      1.61 o 
   0  -1  10      102.61      108.46      5.58 o 
   1  -1  10       28.45       29.48      2.95 o 
   2  -1  10      127.28      141.75      2.76 o 
   3  -1  10        3.19        5.66      2.80 o 
   4  -1  10       39.46       41.54      4.37 o 
   5  -1  10        0.12        0.76      1.20 o 
   6  -1  10        2.87        3.61      5.33 o 
  -7   0  10       20.12       18.83      6.03 o 
  -6   0  10       26.91       25.26      2.83 o 
  -5   0  10       23.38       21.25      6.85 o 
  -4   0  10       43.34       55.52      3.23 o 
  -3   0  10     1444.69     1674.28     39.79 o 
  -2   0  10        0.83        0.93      0.35 o 
  -1   0  10     1855.61     2061.54     33.55 o 
   0   0  10      478.24      485.89      8.15 o 
   1   0  10      252.15      255.71      3.56 o 
   2   0  10      722.44      827.20     11.12 o 
   3   0  10     1319.09     1360.47     43.62 o 
   4   0  10        8.57        9.13      4.47 o 
   5   0  10        0.87        3.54      2.32 o 
   6   0  10      173.06      209.36     19.84 o 
  -7   1  10        0.01        1.06      1.48 o 
  -5   1  10       51.78       50.89      3.74 o 
  -4   1  10        0.01        0.78      0.65 o 
  -3   1  10       14.22       12.22      1.12 o 
  -2   1  10        0.12       33.82     34.51 o 
  -1   1  10        9.71        6.36      2.17 o 
   0   1  10       12.45       12.72      1.58 o 
   1   1  10        6.36        5.23      2.02 o 
   2   1  10        0.00        3.68      2.97 o 
   4   1  10        5.92        3.88      1.98 o 
   5   1  10        4.12        3.09      2.90 o 
   6   1  10        0.75        1.27      2.83 o 
  -7   2  10       13.21        7.85      8.58 o 
  -6   2  10     1015.40     1003.41     18.83 o 
  -5   2  10      355.45      329.51     10.63 o 
  -4   2  10      153.27      132.47      3.19 o 
  -3   2  10       38.90       34.82      3.19 o 
  -2   2  10     2155.18     2016.17     23.59 o 
  -1   2  10      131.24      134.35      2.20 o 
   0   2  10     3317.53     3609.77     44.79 o 
   1   2  10      185.06      161.57      4.68 o 
   2   2  10      377.95      381.07     17.14 o 
   3   2  10       91.44       85.44      8.03 o 
   4   2  10      113.37       98.10     12.61 o 
   5   2  10        3.33        3.04      3.72 o 
   6   2  10        1.72        2.33      3.20 o 
  -6   3  10       20.26       20.05      8.82 o 
  -5   3  10        7.24        6.33      2.25 o 
  -4   3  10        8.57        6.16      2.58 o 
  -3   3  10        0.93        2.13      1.47 o 
  -2   3  10       26.97       26.89      3.99 o 
  -1   3  10        0.48        0.24      0.99 o 
   0   3  10       51.96       53.31      4.08 o 
   1   3  10       76.12       63.76      7.07 o 
   2   3  10       74.67       69.89     10.16 o 
   3   3  10       16.07       17.58      9.17 o 
   4   3  10       13.78       11.26      6.57 o 
   5   3  10        2.00        5.96      4.64 o 
   6   3  10       30.34       17.48     23.14 o 
  -6   4  10        0.82        1.75      1.55 o 
  -5   4  10        0.06        1.66      1.75 o 
  -4   4  10       78.72       66.09      7.36 o 
  -3   4  10      251.25      248.22      7.16 o 
  -2   4  10      508.18      513.44     16.41 o 
  -1   4  10      404.26      456.73      8.39 o 
   0   4  10       11.86       15.12      4.28 o 
   1   4  10       21.19       33.32      5.10 o 
   2   4  10       80.46       78.83      6.94 o 
   3   4  10        0.39        2.17      3.86 o 
   4   4  10       23.94       18.21     10.18 o 
   5   4  10       13.28        9.71      6.46 o 
   6   4  10       22.23       14.07     16.99 o 
  -5   5  10        0.81        1.37      1.68 o 
  -4   5  10       11.62       10.93      5.33 o 
  -3   5  10        8.04        9.75      4.24 o 
  -2   5  10      328.09      332.94      6.06 o 
  -1   5  10       83.39       72.43      4.85 o 
   0   5  10       61.32       64.22      8.29 o 
   1   5  10        9.94       11.84      4.62 o 
   2   5  10       12.94       16.11      6.09 o 
   3   5  10       22.13       20.23      3.75 o 
   4   5  10        9.21        3.98      2.88 o 
   5   5  10        0.33        1.23      1.58 o 
  -5   6  10       16.71       11.78      9.65 o 
  -4   6  10       99.10       97.94      5.91 o 
  -3   6  10      285.78      280.45     23.02 o 
  -2   6  10       18.71       23.40      7.61 o 
  -1   6  10       68.08       59.79      4.93 o 
   0   6  10       67.11       92.98      6.90 o 
   1   6  10      280.77      259.37     10.88 o 
   2   6  10      163.13      143.57     12.90 o 
   3   6  10        0.07        1.38      1.88 o 
   4   6  10       20.76       22.88      3.17 o 
  -4   7  10      161.95      181.97     11.43 o 
  -3   7  10       15.09       15.19     10.66 o 
  -2   7  10      163.67      168.15      9.90 o 
  -1   7  10        0.09        0.78      1.18 o 
   0   7  10        2.28        2.12      1.22 o 
   1   7  10       28.41       24.63      3.52 o 
   2   7  10        1.64        2.55      1.42 o 
   3   7  10       48.79       42.74      3.88 o 
  -3   8  10        0.09        1.05      1.98 o 
  -2   8  10        0.03        2.04      2.36 o 
  -1   8  10        0.17        2.43      2.02 o 
   0   8  10      183.90      196.16     12.12 o 
   1   8  10       32.01       21.75     14.91 o 
   2   8  10       32.48       32.31      4.17 o 
  -1  -9  11        4.19        2.84      1.68 o 
   0  -9  11       25.40        9.36     11.32 o 
   1  -9  11        0.12        2.08      2.55 o 
   2  -9  11        1.73        1.33      1.44 o 
  -3  -8  11        2.00        2.19      3.41 o 
  -2  -8  11      101.74       98.58     11.02 o 
  -1  -8  11       79.78       81.07      5.59 o 
   0  -8  11        0.02        0.94      1.17 o 
   1  -8  11       10.58        9.41      5.43 o 
   2  -8  11        0.03        1.45      1.88 o 
   3  -8  11      108.54      105.64      7.63 o 
   4  -8  11       24.25       16.35     24.74 o 
  -4  -7  11        3.96        5.99      4.22 o 
  -3  -7  11       98.66       94.51      8.70 o 
  -2  -7  11       26.79       27.04      5.76 o 
  -1  -7  11       63.35       57.64      3.75 o 
   0  -7  11       15.48       13.12      4.61 o 
   1  -7  11       81.97       82.18      6.60 o 
   2  -7  11        0.28        0.97      1.09 o 
   3  -7  11      499.97      502.43     20.76 o 
   4  -7  11        0.82        0.99      1.54 o 
  -5  -6  11        7.12        6.37      4.81 o 
  -4  -6  11       15.79       15.19      3.85 o 
  -3  -6  11       16.75       13.27      5.85 o 
  -2  -6  11      181.27      175.47      7.37 o 
  -1  -6  11      289.26      290.80      8.77 o 
   0  -6  11        7.61        7.72      2.75 o 
   1  -6  11      288.49      294.11      6.96 o 
   2  -6  11      155.96      163.62      5.51 o 
   3  -6  11      127.24      128.50      9.96 o 
   4  -6  11        0.80        0.30      1.99 o 
   5  -6  11       40.57       44.89      6.95 o 
  -6  -5  11       95.60       98.31      8.93 o 
  -5  -5  11      247.96      265.32     19.49 o 
  -4  -5  11       17.44       15.24      8.91 o 
  -3  -5  11      575.43      555.08     14.99 o 
  -2  -5  11      230.32      196.76      6.76 o 
  -1  -5  11       17.51       25.17      5.41 o 
   0  -5  11        0.25        6.00      3.58 o 
   1  -5  11      146.29      148.47      5.86 o 
   2  -5  11       49.83       48.63      3.19 o 
   3  -5  11      365.98      366.23     12.43 o 
   4  -5  11       12.38        7.46      5.27 o 
   5  -5  11       64.44       65.93      6.16 o 
  -6  -4  11       19.45       15.58     11.68 o 
  -5  -4  11        1.70        3.34      1.73 o 
  -4  -4  11       47.86       50.12      5.02 o 
  -3  -4  11        3.36        3.04      2.21 o 
  -2  -4  11        0.46        1.23      0.57 o 
  -1  -4  11      733.18      744.65     12.71 o 
   0  -4  11        0.31        0.63      0.64 o 
   1  -4  11       74.58       85.77      4.30 o 
   2  -4  11       50.18       50.02      5.01 o 
   3  -4  11      425.40      432.58     23.26 o 
   4  -4  11       81.77       75.50      7.68 o 
   5  -4  11       19.73       12.39     11.48 o 
   6  -4  11       23.49       22.27      7.68 o 
  -6  -3  11        4.18        5.23      2.69 o 
  -5  -3  11       31.20       24.27      5.39 o 
  -4  -3  11       20.66       25.40      4.58 o 
  -3  -3  11       45.37       55.38      5.80 o 
  -2  -3  11      475.40      496.51     10.17 o 
  -1  -3  11     6066.57     6748.36     40.87 o 
   0  -3  11     1764.98     2025.97     15.00 o 
   1  -3  11      110.89      106.97      2.02 o 
   2  -3  11       28.93       31.09      4.15 o 
   3  -3  11      188.67      180.69     10.03 o 
   4  -3  11        2.61        2.10      2.97 o 
   5  -3  11       21.04       22.13     14.33 o 
   6  -3  11       26.65       24.69      6.90 o 
  -7  -2  11        5.94        3.48      3.52 o 
  -6  -2  11        0.78        2.19      1.93 o 
  -5  -2  11       29.35       29.96      5.41 o 
  -4  -2  11       14.52       17.04      6.43 o 
  -3  -2  11       41.01       36.54      3.82 o 
  -2  -2  11       31.89       36.90      2.25 o 
  -1  -2  11       57.35       58.37      3.37 o 
   0  -2  11       75.03       70.10      1.70 o 
   1  -2  11      496.38      510.58      6.09 o 
   2  -2  11       41.02       37.91      4.81 o 
   3  -2  11      139.55      137.94      6.84 o 
   4  -2  11       31.09       33.33      2.89 o 
   5  -2  11        5.42        6.83      3.89 o 
   6  -2  11        0.14        0.87      4.10 o 
  -7  -1  11        0.22        0.38      2.47 o 
  -6  -1  11       41.59       40.02      6.50 o 
  -5  -1  11       28.22       28.40      3.55 o 
  -4  -1  11      116.56      127.59     11.84 o 
  -3  -1  11       10.73       11.86      3.04 o 
  -2  -1  11     2012.88     2012.04     26.71 o 
  -1  -1  11      646.47      611.98     14.05 o 
   0  -1  11       16.09       13.63      1.16 o 
   1  -1  11     1875.10     2068.98     47.27 o 
   2  -1  11     2216.73     2416.07     21.82 o 
   3  -1  11      723.06      816.37     16.96 o 
   4  -1  11        6.42        8.22      1.63 o 
   5  -1  11        0.00        0.93      1.17 o 
   6  -1  11        0.01        2.07      3.11 o 
  -7   0  11        4.09        2.38      2.52 o 
  -6   0  11       42.46       40.05      3.76 o 
  -5   0  11        5.42        3.23      2.28 o 
  -4   0  11        0.83        1.04      0.59 o 
  -3   0  11       19.82       22.08      3.14 o 
  -2   0  11       15.75       15.84      1.17 o 
  -1   0  11       11.48       11.83      1.33 o 
   0   0  11        0.07        0.34      0.45 o 
   1   0  11       12.66       13.20      1.50 o 
   2   0  11        1.38        1.82      0.64 o 
   3   0  11       19.99       20.18      5.01 o 
   4   0  11        1.49        0.66      2.47 o 
   5   0  11        0.32        2.21      2.09 o 
   6   0  11        9.42        9.71     10.75 o 
  -7   1  11        6.30        7.99      5.58 o 
  -6   1  11        0.45        0.57      2.62 o 
  -5   1  11      533.94      511.93     11.49 o 
  -4   1  11        5.74        6.03      0.99 o 
  -3   1  11      168.77      149.52      4.16 o 
  -2   1  11      839.44      788.48     11.57 o 
  -1   1  11     1943.52     2031.69     21.94 o 
   0   1  11       11.78       18.55      1.96 o 
   1   1  11      353.65      374.86     12.41 o 
   2   1  11     1117.54     1182.25     36.13 o 
   3   1  11        4.00        3.99      2.06 o 
   4   1  11       59.91       50.61      7.77 o 
   5   1  11        5.19        6.08      3.29 o 
   6   1  11       85.33      110.11     13.03 o 
  -7   2  11        0.83        1.13      2.31 o 
  -6   2  11      100.90       88.51      9.24 o 
  -5   2  11       25.61       26.34      3.67 o 
  -4   2  11       23.82       19.42      1.95 o 
  -3   2  11       17.32       21.78      6.81 o 
  -2   2  11        9.64        8.85      3.33 o 
  -1   2  11      176.76      177.69      7.83 o 
   0   2  11      177.52      179.87     13.39 o 
   1   2  11      255.88      260.64     21.97 o 
   2   2  11        0.01        1.78      1.77 o 
   3   2  11       14.08       12.24      3.84 o 
   4   2  11        4.15        1.04      2.47 o 
   5   2  11        2.30        3.13      3.32 o 
   6   2  11        0.60        2.03      4.52 o 
  -7   3  11      135.47      130.85     12.87 o 
  -6   3  11       92.23       77.58      4.47 o 
  -5   3  11        0.14        1.64      0.87 o 
  -4   3  11      102.40       97.51      8.36 o 
  -3   3  11       41.20       32.60      3.57 o 
  -2   3  11      282.66      275.09      8.35 o 
  -1   3  11      525.86      575.10     14.65 o 
   0   3  11      378.71      376.57     10.45 o 
   1   3  11      119.53      133.32      8.27 o 
   2   3  11       23.48       28.35     10.70 o 
   3   3  11      311.84      298.95     13.41 o 
   4   3  11      999.18      912.23     36.41 o 
   5   3  11       66.64       67.27      8.20 o 
   6   3  11       14.67       14.89     12.47 o 
  -6   4  11        7.13        7.34      4.86 o 
  -5   4  11       43.96       40.23      3.84 o 
  -4   4  11        2.11        1.33      2.18 o 
  -3   4  11       82.59       82.12      8.93 o 
  -2   4  11        4.80        4.91      1.14 o 
  -1   4  11       79.95       81.85      7.03 o 
   0   4  11       84.48       88.31      7.75 o 
   1   4  11      114.07      109.97     15.02 o 
   2   4  11        6.48       17.25      6.97 o 
   3   4  11       42.22       48.07     21.30 o 
   4   4  11       34.53       21.68     17.30 o 
   5   4  11       19.66       15.86     14.66 o 
  -6   5  11       19.86       26.11      6.36 o 
  -5   5  11       13.94       14.12      5.54 o 
  -4   5  11       90.97       81.92      7.67 o 
  -3   5  11      593.46      591.28     23.06 o 
  -2   5  11      168.82      166.78      4.14 o 
  -1   5  11        1.52        1.73      0.86 o 
   0   5  11       47.53       42.00      6.28 o 
   1   5  11       10.86       11.33      2.74 o 
   2   5  11       15.74       15.81      5.19 o 
   3   5  11       15.02        9.29      3.48 o 
   4   5  11        2.96        7.24      2.54 o 
   5   5  11        7.16        5.34      2.06 o 
  -5   6  11       66.63       63.22      5.37 o 
  -4   6  11        8.39        6.78      3.70 o 
  -3   6  11       10.00       15.28      5.82 o 
  -2   6  11       74.92       82.41      8.52 o 
  -1   6  11      337.65      351.91     15.01 o 
   0   6  11       35.74       35.04      3.88 o 
   1   6  11       99.19      102.65      8.78 o 
   2   6  11       25.51       23.85      7.29 o 
   3   6  11      218.82      231.50     27.45 o 
   4   6  11        5.60        3.30      2.14 o 
  -4   7  11       19.88        8.17      6.09 o 
  -3   7  11       43.19       52.55      7.52 o 
  -2   7  11      231.61      264.95     12.43 o 
  -1   7  11      148.99      176.86     11.37 o 
   0   7  11       34.14       41.34      3.57 o 
   1   7  11       72.59       61.30      5.09 o 
   2   7  11       17.28       13.16      3.44 o 
   3   7  11       73.02       79.53      6.54 o 
  -3   8  11       19.95       15.79     10.91 o 
  -2   8  11       30.19       40.35      5.14 o 
  -1   8  11        6.08        7.18      4.96 o 
   0   8  11       86.15       83.25      5.87 o 
   1   8  11       23.80       24.89      4.26 o 
   2   8  11        0.05        0.81      1.69 o 
  -1  -9  12       22.38       21.97      3.94 o 
   0  -9  12       10.01        7.12      4.83 o 
   1  -9  12        2.36        2.35      3.86 o 
   2  -9  12       27.59       28.36      6.19 o 
  -3  -8  12        0.20        1.57      3.54 o 
  -2  -8  12      205.73      182.66     13.10 o 
  -1  -8  12       96.99       90.25      6.49 o 
   0  -8  12       42.10       46.90      5.08 o 
   1  -8  12        2.29        3.22      2.56 o 
   2  -8  12      306.09      325.55     22.69 o 
   3  -8  12       20.07       23.74     11.32 o 
   4  -8  12      132.01      172.68     22.29 o 
  -4  -7  12        0.12        1.80      1.74 o 
  -3  -7  12      278.31      269.82     19.30 o 
  -2  -7  12       95.07       84.40      5.31 o 
  -1  -7  12        6.44        4.98      2.40 o 
   0  -7  12       13.88       13.77      6.55 o 
   1  -7  12       66.62       64.28      3.28 o 
   2  -7  12       48.04       40.71      5.46 o 
   3  -7  12       17.57       15.24      3.86 o 
   4  -7  12        0.16        2.41      2.03 o 
   5  -7  12        2.10        1.81      3.44 o 
  -5  -6  12        6.21        8.41      3.79 o 
  -4  -6  12        8.02        3.09      3.82 o 
  -3  -6  12        0.08        2.36      2.30 o 
  -2  -6  12      237.86      235.99      7.67 o 
  -1  -6  12       10.84       10.62      4.24 o 
   0  -6  12        7.77       10.43      6.21 o 
   1  -6  12       18.61       13.04      4.19 o 
   2  -6  12     1301.93     1348.93     34.82 o 
   3  -6  12      542.30      557.76     44.12 o 
   4  -6  12       59.34       58.21      4.86 o 
   5  -6  12        5.63        6.43      4.81 o 
  -6  -5  12       13.88       13.96     10.10 o 
  -5  -5  12       37.78       36.97      6.89 o 
  -4  -5  12        9.81       10.90      4.75 o 
  -3  -5  12        0.47        0.91      0.81 o 
  -2  -5  12      159.49      167.28      3.75 o 
  -1  -5  12       20.65       20.66      3.18 o 
   0  -5  12      145.16      142.91      5.65 o 
   1  -5  12       36.96       36.43      2.87 o 
   2  -5  12        0.07        0.26      0.38 o 
   3  -5  12       51.41       54.20      9.28 o 
   4  -5  12      423.57      445.38     36.23 o 
   5  -5  12        2.69        2.76      3.00 o 
  -6  -4  12      445.67      471.74     20.55 o 
  -5  -4  12      234.06      220.33     10.71 o 
  -4  -4  12        0.07        3.32      1.71 o 
  -3  -4  12        0.21        1.25      1.22 o 
  -2  -4  12       50.38       44.00      2.96 o 
  -1  -4  12       93.52       94.96      5.01 o 
   0  -4  12      632.45      656.72     11.52 o 
   1  -4  12       29.26       31.78      2.21 o 
   2  -4  12      100.00      102.49      9.10 o 
   3  -4  12       23.69       24.14      8.65 o 
   4  -4  12      250.37      220.79     28.68 o 
   5  -4  12       20.94       24.67     10.63 o 
   6  -4  12        9.71        6.67      5.61 o 
  -6  -3  12       10.35       12.79      6.82 o 
  -5  -3  12        1.65        3.17      1.63 o 
  -4  -3  12      228.69      220.10     16.27 o 
  -3  -3  12        9.95       10.14      3.18 o 
  -2  -3  12      119.33      129.96      4.57 o 
  -1  -3  12       88.90       89.98      5.31 o 
   0  -3  12      165.47      169.61      2.99 o 
   1  -3  12       73.84       72.89      3.50 o 
   2  -3  12        3.34        3.85      1.79 o 
   3  -3  12        0.11       -1.60      2.50 o 
   4  -3  12       50.93       49.55      6.50 o 
   5  -3  12        9.93       12.18      3.20 o 
   6  -3  12        6.31        5.44      5.47 o 
  -7  -2  12       19.82       20.96      6.11 o 
  -6  -2  12      120.18      117.61      8.82 o 
  -5  -2  12        0.01       -0.40      2.66 o 
  -4  -2  12      126.53      127.37     10.09 o 
  -3  -2  12       60.62       76.55      6.07 o 
  -2  -2  12      831.76      903.54     28.75 o 
  -1  -2  12        0.38        0.62      0.53 o 
   0  -2  12      164.03      158.87      3.09 o 
   1  -2  12       94.82       98.94      3.56 o 
   2  -2  12     1573.27     1732.55     60.84 o 
   3  -2  12       15.80       13.94      1.53 o 
   4  -2  12       14.58       11.45      1.05 o 
   5  -2  12        1.58        2.50      3.30 o 
   6  -2  12       96.15      104.74     12.51 o 
  -7  -1  12        0.53        0.73      2.50 o 
  -6  -1  12        6.74        5.71      2.38 o 
  -5  -1  12        3.13        0.71      3.09 o 
  -4  -1  12        0.09        0.18      1.43 o 
  -3  -1  12       22.05       23.34      2.83 o 
  -2  -1  12        0.90        1.77      0.90 o 
  -1  -1  12        0.42        0.73      0.61 o 
   0  -1  12       12.22       11.78      1.45 o 
   1  -1  12        1.05        0.69      0.53 o 
   2  -1  12      113.58      124.25      3.01 o 
   3  -1  12       44.77       43.91      2.98 o 
   4  -1  12       20.55       27.99      4.00 o 
   5  -1  12       10.29        7.81      3.16 o 
   6  -1  12       36.14       40.88      6.24 o 
  -7   0  12       86.48       91.45     12.06 o 
  -6   0  12      312.78      343.98     13.30 o 
  -5   0  12        7.81        6.64      2.38 o 
  -4   0  12      177.28      227.11      7.79 o 
  -3   0  12      590.84      726.31     13.58 o 
  -2   0  12        9.23       17.60      1.39 o 
  -1   0  12      345.43      377.95      8.36 o 
   0   0  12      112.40      154.05      2.65 o 
   1   0  12     1037.29     1194.44     15.38 o 
   2   0  12      684.25      709.07      8.34 o 
   3   0  12       47.90       43.20      3.32 o 
   4   0  12       20.81       17.07      4.85 o 
   5   0  12       19.99       19.57      6.82 o 
   6   0  12        0.06        0.07      2.10 o 
  -7   1  12       35.17       23.05     21.56 o 
  -6   1  12       21.65       20.78     13.15 o 
  -5   1  12       70.88       71.29      5.46 o 
  -4   1  12        2.55        1.87      1.05 o 
  -3   1  12       16.53       25.81      5.86 o 
  -2   1  12       20.64       18.79      1.30 o 
  -1   1  12       38.09       35.48      5.84 o 
   0   1  12        0.00        0.01      0.70 o 
   1   1  12        9.26       10.07      1.77 o 
   2   1  12        2.04        4.22      2.45 o 
   3   1  12        3.38        5.66      2.73 o 
   4   1  12        0.17        3.93      3.11 o 
   5   1  12        3.36        2.82      2.59 o 
   6   1  12        2.76        1.65      4.01 o 
  -7   2  12       61.68       67.06      8.08 o 
  -6   2  12       39.04       27.26      8.13 o 
  -5   2  12       78.75       76.99      7.44 o 
  -4   2  12      115.27      103.96     12.41 o 
  -3   2  12       45.50       43.36      5.43 o 
  -2   2  12     1746.94     1692.91     75.70 o 
  -1   2  12     5617.82     6455.46     45.69 o 
   0   2  12     1496.54     1508.11     16.55 o 
   1   2  12        5.97       12.02      5.55 o 
   2   2  12     1189.37     1166.04     47.96 o 
   3   2  12      145.30      128.98      7.15 o 
   4   2  12      153.48      125.08      9.49 o 
   5   2  12       53.04       47.98      7.85 o 
   6   2  12       18.64        4.19      7.19 o 
  -6   3  12       14.90       14.34      7.05 o 
  -5   3  12        7.62       10.34      5.47 o 
  -4   3  12        0.00        0.37      1.49 o 
  -3   3  12       36.97       41.54      5.25 o 
  -2   3  12      139.68      119.25      8.39 o 
  -1   3  12      113.88      112.12      6.37 o 
   0   3  12       84.48       83.09      5.17 o 
   1   3  12        8.97        9.01      3.32 o 
   2   3  12        2.46        4.27      2.52 o 
   3   3  12       30.04       35.53     24.74 o 
   4   3  12        1.88        1.58      2.14 o 
   5   3  12        0.22        2.50      2.36 o 
   6   3  12       42.05       30.92     27.03 o 
  -6   4  12        0.21        0.75      1.44 o 
  -5   4  12       13.37       12.16      5.84 o 
  -4   4  12       96.62       96.17      8.67 o 
  -3   4  12       62.20       58.26      5.86 o 
  -2   4  12        4.07        2.91      0.80 o 
  -1   4  12      509.63      508.06     19.14 o 
   0   4  12        0.73        2.08      2.12 o 
   1   4  12      311.79      276.17     11.60 o 
   2   4  12      185.19      195.32     11.31 o 
   3   4  12      457.74      439.04     21.96 o 
   4   4  12       12.76       10.20      9.66 o 
   5   4  12        0.00       -0.57      3.39 o 
  -6   5  12       43.53       59.64      8.74 o 
  -5   5  12       15.58       15.82      3.62 o 
  -4   5  12      287.49      296.07     24.87 o 
  -3   5  12       84.59       78.75      7.41 o 
  -2   5  12      622.02      617.54      9.35 o 
  -1   5  12       16.53       19.86      2.54 o 
   0   5  12       27.23       30.60      9.80 o 
   1   5  12        0.60        1.11      2.40 o 
   2   5  12       49.64       52.55     11.98 o 
   3   5  12       37.68       34.77      4.12 o 
   4   5  12       62.91       64.27      6.37 o 
   5   5  12        0.79        2.25      1.83 o 
  -5   6  12        2.73        2.02      2.65 o 
  -4   6  12      225.60      223.32     15.11 o 
  -3   6  12       94.25       89.38      7.37 o 
  -2   6  12      246.74      242.75     17.35 o 
  -1   6  12       18.86       20.66      2.49 o 
   0   6  12      108.72      105.36      7.89 o 
   1   6  12      628.18      566.17     38.08 o 
   2   6  12       13.07        8.94      2.52 o 
   3   6  12        0.51        1.45      2.84 o 
   4   6  12      143.87      154.09     13.13 o 
  -4   7  12      133.04      135.18     12.24 o 
  -3   7  12       25.50       21.40      4.77 o 
  -2   7  12       43.24       42.66     12.63 o 
  -1   7  12       11.14        9.28      4.77 o 
   0   7  12       24.28       22.87      2.80 o 
   1   7  12      134.22      139.81      6.61 o 
   2   7  12        1.68        1.85      1.92 o 
   3   7  12       35.28       27.43      4.36 o 
  -3   8  12       35.18       39.53      4.35 o 
  -2   8  12       68.15       80.49      8.26 o 
  -1   8  12       20.71       15.46      9.54 o 
   0   8  12      169.62      193.54     15.59 o 
   1   8  12       13.91        9.60      6.16 o 
   2   8  12       61.98       65.73      6.17 o 
  -1  -9  13      131.86      135.72      8.27 o 
   0  -9  13      100.46      101.96      9.20 o 
   1  -9  13       23.35       27.72      4.57 o 
   2  -9  13        0.64        1.47      1.31 o 
  -3  -8  13       18.32        8.33      6.19 o 
  -2  -8  13       85.90       92.31      8.09 o 
  -1  -8  13        8.05        7.16      3.12 o 
   0  -8  13        6.02        4.12      2.50 o 
   1  -8  13        6.76        5.33      3.35 o 
   2  -8  13       65.92       65.00     11.95 o 
   3  -8  13       33.46       25.77      4.11 o 
  -4  -7  13        4.73        4.38      3.09 o 
  -3  -7  13      616.72      583.98     19.69 o 
  -2  -7  13      238.42      207.28     11.14 o 
  -1  -7  13       26.30       34.48      4.96 o 
   0  -7  13        5.14        7.18      2.87 o 
   1  -7  13       14.56       16.94      3.31 o 
   2  -7  13       17.91       13.77      3.07 o 
   3  -7  13      431.48      425.18     27.15 o 
   4  -7  13        0.21       -0.44      1.99 o 
  -5  -6  13       14.00       13.73      6.79 o 
  -4  -6  13        9.67       13.22      3.36 o 
  -3  -6  13        6.80        7.71      4.32 o 
  -2  -6  13       70.21       66.13      6.11 o 
  -1  -6  13      284.14      298.77      8.79 o 
   0  -6  13       18.11       20.78      6.32 o 
   1  -6  13       10.14       10.11      3.87 o 
   2  -6  13       31.43       39.31     14.02 o 
   3  -6  13      319.11      343.60     27.79 o 
   4  -6  13        6.76        6.20      2.95 o 
   5  -6  13        0.64        2.29      1.64 o 
  -5  -5  13       73.57       72.84     11.93 o 
  -4  -5  13        0.31        1.33      2.93 o 
  -3  -5  13       40.75       34.84      4.82 o 
  -2  -5  13        0.19        1.45      1.02 o 
  -1  -5  13      845.11      844.75     25.19 o 
   0  -5  13        6.32        6.79      1.60 o 
   1  -5  13        8.97        4.38      1.58 o 
   2  -5  13      217.62      220.66      7.37 o 
   3  -5  13       70.65       74.44      6.26 o 
   4  -5  13        4.25        4.69      3.00 o 
   5  -5  13        0.07        1.01      2.40 o 
  -6  -4  13       28.90       23.46     14.56 o 
  -5  -4  13       34.07       34.35      4.77 o 
  -4  -4  13        8.78       10.03      3.94 o 
  -3  -4  13       23.33       19.55      3.39 o 
  -2  -4  13       57.61       60.90      4.05 o 
  -1  -4  13       53.52       57.19      3.35 o 
   0  -4  13       26.87       26.34      2.45 o 
   1  -4  13       34.08       36.13      2.96 o 
   2  -4  13      163.83      172.23     10.04 o 
   3  -4  13      171.63      179.13      7.71 o 
   4  -4  13       83.99       77.57     10.11 o 
   5  -4  13        9.53        7.96      7.19 o 
   6  -4  13       12.35        9.97      9.47 o 
  -6  -3  13       27.54       14.49     13.97 o 
  -5  -3  13       31.81       29.29      3.67 o 
  -4  -3  13      100.03      103.44      8.24 o 
  -3  -3  13      229.37      231.50     11.94 o 
  -2  -3  13      116.83      114.41      6.46 o 
  -1  -3  13      863.89      848.67     31.65 o 
   0  -3  13       79.10       89.85      4.47 o 
   1  -3  13      517.58      564.51     12.35 o 
   2  -3  13      261.53      257.94      8.86 o 
   3  -3  13     2431.69     2625.48    127.32 o 
   4  -3  13      919.06      942.67     36.92 o 
   5  -3  13       30.95       43.73      6.74 o 
   6  -3  13        9.08        7.14      6.74 o 
  -7  -2  13        2.40        2.13      2.27 o 
  -6  -2  13        3.04        2.03      2.70 o 
  -5  -2  13        2.30        4.29      2.51 o 
  -4  -2  13        0.00        1.07      1.14 o 
  -3  -2  13       15.74       20.81      3.96 o 
  -2  -2  13        7.99        8.26      2.06 o 
  -1  -2  13        7.00        9.90      2.09 o 
   0  -2  13       72.98       73.08      3.10 o 
   1  -2  13      535.79      574.13      8.54 o 
   2  -2  13       25.53       21.47      2.46 o 
   3  -2  13       37.25       41.39      3.16 o 
   4  -2  13       14.87       14.82      7.92 o 
   5  -2  13        4.23        3.51      4.01 o 
   6  -2  13        0.19        1.98      3.11 o 
  -7  -1  13       56.43       51.09     15.08 o 
  -6  -1  13       13.61       13.62      7.27 o 
  -5  -1  13      101.31      110.61     10.14 o 
  -4  -1  13      123.99      138.61      8.97 o 
  -3  -1  13      219.28      211.59      7.39 o 
  -2  -1  13       39.91       37.87      2.48 o 
  -1  -1  13      111.88      112.79      2.56 o 
   0  -1  13      163.37      146.97      2.98 o 
   1  -1  13      149.93      128.81      2.76 o 
   2  -1  13      363.47      381.00      9.85 o 
   3  -1  13      108.34      103.99      8.40 o 
   4  -1  13      301.91      268.93     22.24 o 
   5  -1  13       11.37        6.97      4.04 o 
   6  -1  13      153.84      199.33     21.80 o 
  -7   0  13        0.52        1.23      1.67 o 
  -6   0  13       63.16       64.14      4.60 o 
  -5   0  13       33.56       30.70      4.75 o 
  -4   0  13        0.00        0.76      0.66 o 
  -3   0  13        1.47        1.77      0.59 o 
  -2   0  13        8.92        8.06      1.38 o 
  -1   0  13        2.89        4.02      0.85 o 
   0   0  13       20.01       19.01      2.00 o 
   1   0  13        8.37        9.33      2.69 o 
   2   0  13        0.86        0.58      0.68 o 
   3   0  13        1.96        1.07      0.90 o 
   4   0  13        0.60        1.14      1.73 o 
   5   0  13        0.14        1.87      1.03 o 
   6   0  13        0.17        1.63      3.91 o 
  -7   1  13      167.98      170.86     16.33 o 
  -6   1  13      247.53      226.47     14.30 o 
  -5   1  13      216.95      191.44      5.48 o 
  -4   1  13        2.26        5.37      0.96 o 
  -3   1  13       27.21       26.91      2.32 o 
  -2   1  13       11.53       10.95      0.91 o 
  -1   1  13     1628.38     1689.31     15.84 o 
   0   1  13      764.56      793.09     18.00 o 
   1   1  13        0.69        1.14      0.97 o 
   2   1  13        3.99       11.01      3.72 o 
   3   1  13       70.43       65.79      7.01 o 
   4   1  13      288.27      273.09     11.06 o 
   5   1  13      157.68      118.97     11.00 o 
   6   1  13      170.94      216.65     18.26 o 
  -7   2  13        7.48        4.43      4.10 o 
  -6   2  13        0.11       -0.42      2.22 o 
  -5   2  13        0.83        2.27      1.66 o 
  -4   2  13        0.02        1.00      1.38 o 
  -3   2  13        1.53        3.63      1.62 o 
  -2   2  13        8.63        8.33      1.82 o 
  -1   2  13      114.85      114.41      4.32 o 
   0   2  13        0.14        0.41      0.91 o 
   1   2  13       91.18       89.10      6.24 o 
   2   2  13        1.17        0.58      2.10 o 
   3   2  13        0.96        3.96      2.52 o 
   4   2  13        5.67        3.09      1.72 o 
   5   2  13       13.14       15.76      9.85 o 
   6   2  13       12.23        7.94     11.24 o 
  -6   3  13      234.06      235.76     16.37 o 
  -5   3  13        1.56       -0.15      1.60 o 
  -4   3  13       15.38       14.01      4.85 o 
  -3   3  13      261.10      239.53     10.06 o 
  -2   3  13      575.42      557.45     25.82 o 
  -1   3  13       37.07       38.70      4.09 o 
   0   3  13       19.44       20.55      2.53 o 
   1   3  13        0.00        1.06      1.47 o 
   2   3  13       29.07       32.43      9.17 o 
   3   3  13       89.09       76.63     10.65 o 
   4   3  13        7.80        6.93      4.17 o 
   5   3  13       17.39       10.60      9.24 o 
   6   3  13        2.17        2.33      4.08 o 
  -6   4  13        0.11        0.60      1.06 o 
  -5   4  13       74.94       73.86      6.82 o 
  -4   4  13        8.73        2.41      3.49 o 
  -3   4  13       26.86       20.63      7.34 o 
  -2   4  13       83.33       79.61      4.44 o 
  -1   4  13      137.72      127.67      8.95 o 
   0   4  13        6.31        9.47      3.82 o 
   1   4  13       77.10       78.27      9.63 o 
   2   4  13        7.11        6.65      5.44 o 
   3   4  13      157.86      163.93     12.61 o 
   4   4  13       35.44       33.60     19.65 o 
   5   4  13       26.40       24.44      5.18 o 
  -6   5  13        3.20        4.27      3.16 o 
  -5   5  13       48.95       42.77      7.61 o 
  -4   5  13      394.75      363.96     19.85 o 
  -3   5  13      180.80      187.78      8.10 o 
  -2   5  13       55.71       49.83      4.17 o 
  -1   5  13      285.57      326.70      6.80 o 
   0   5  13       29.69       67.62     16.12 o 
   1   5  13      518.59      499.12     16.41 o 
   2   5  13      122.32      118.04      8.48 o 
   3   5  13       49.98       54.09      8.06 o 
   4   5  13        1.11        0.58      1.04 o 
   5   5  13        4.99        3.09      3.57 o 
  -5   6  13      118.98      120.84     10.85 o 
  -4   6  13       52.08       48.24      4.39 o 
  -3   6  13       16.04       17.22      6.58 o 
  -2   6  13       56.56       64.01     10.17 o 
  -1   6  13      183.45      178.64     10.72 o 
   0   6  13      184.38      200.03     15.22 o 
   1   6  13      202.21      201.43     17.73 o 
   2   6  13        0.81        2.39      2.45 o 
   3   6  13      212.71      220.91     16.15 o 
   4   6  13        1.73        1.21      1.52 o 
  -4   7  13       17.67       12.60      6.61 o 
  -3   7  13       49.87       55.64      8.57 o 
  -2   7  13       41.81       53.60     13.74 o 
  -1   7  13      221.88      245.27     11.71 o 
   0   7  13      174.03      150.16      6.41 o 
   1   7  13        2.00        3.12      1.70 o 
   2   7  13       85.15       79.62      5.42 o 
   3   7  13        5.01        4.85      2.64 o 
  -3   8  13        6.39        3.41      2.56 o 
  -2   8  13       16.44       15.00      6.93 o 
  -1   8  13       33.69       39.45      5.74 o 
   0   8  13       11.40        7.21      3.48 o 
   1   8  13       28.91       26.44      3.74 o 
  -1  -9  14        0.64        2.23      2.45 o 
   0  -9  14        7.04        4.47      2.66 o 
   1  -9  14       11.64        9.57      5.21 o 
   2  -9  14        5.07        4.67      4.08 o 
  -3  -8  14       13.13        7.80      3.16 o 
  -2  -8  14      139.64      114.77      9.71 o 
  -1  -8  14        3.90        4.29      2.86 o 
   0  -8  14        8.82        7.51      2.93 o 
   1  -8  14        0.36        1.78      1.32 o 
   2  -8  14      315.84      299.15     21.04 o 
   3  -8  14       14.58       15.03      7.49 o 
  -4  -7  14       14.03       14.45      6.98 o 
  -3  -7  14       96.53       85.78      8.53 o 
  -2  -7  14       71.75       68.47      3.96 o 
  -1  -7  14        0.71        0.85      1.30 o 
   0  -7  14       27.89       31.53      7.08 o 
   1  -7  14       15.64       18.29      2.78 o 
   2  -7  14        8.59       15.58      6.08 o 
   3  -7  14       37.58       33.41      4.56 o 
   4  -7  14       45.96       45.61      5.39 o 
  -5  -6  14       13.15       10.16      3.62 o 
  -4  -6  14       27.25       23.91      9.86 o 
  -3  -6  14      196.54      177.48     11.59 o 
  -2  -6  14        0.13        1.52      1.60 o 
  -1  -6  14        1.62        3.28      1.76 o 
   0  -6  14      141.83      136.00      5.36 o 
   1  -6  14        0.15        1.32      1.03 o 
   2  -6  14      326.51      333.09     11.70 o 
   3  -6  14        0.00        1.40      2.30 o 
   4  -6  14        9.37        9.17      4.47 o 
   5  -6  14        0.00        1.86      1.89 o 
  -5  -5  14       29.71       26.65      7.59 o 
  -4  -5  14       38.73       33.00      4.40 o 
  -3  -5  14       13.67       12.28      4.87 o 
  -2  -5  14       41.52       48.82      4.80 o 
  -1  -5  14        0.95        1.85      0.93 o 
   0  -5  14       16.26       16.24      4.23 o 
   1  -5  14       86.04       85.56      5.40 o 
   2  -5  14       24.46       29.56      9.69 o 
   3  -5  14        7.81        7.96      4.06 o 
   4  -5  14      140.97      142.67      9.68 o 
   5  -5  14       12.45        7.66      6.03 o 
  -6  -4  14      156.56      144.74     12.88 o 
  -5  -4  14        1.88        2.45      1.77 o 
  -4  -4  14       51.57       50.63      7.21 o 
  -3  -4  14      101.24      101.27     12.00 o 
  -2  -4  14     1237.24     1163.47    104.73 o 
  -1  -4  14      769.66      787.02     25.19 o 
   0  -4  14       93.30       94.39      4.87 o 
   1  -4  14        3.82        3.64      1.01 o 
   2  -4  14        1.29        3.21      2.68 o 
   3  -4  14        1.66        1.46      1.90 o 
   4  -4  14       90.52       86.27     11.76 o 
   5  -4  14        1.33        3.44      3.53 o 
   6  -4  14       35.01       48.52      5.70 o 
  -6  -3  14       11.79       11.95      6.25 o 
  -5  -3  14        7.16        7.20      4.99 o 
  -4  -3  14      110.44      111.61      8.25 o 
  -3  -3  14        6.53        7.82      3.30 o 
  -2  -3  14       80.65       82.07      5.07 o 
  -1  -3  14       58.78       55.21      4.17 o 
   0  -3  14      305.02      306.18      8.40 o 
   1  -3  14       21.65       23.92      1.96 o 
   2  -3  14       36.54       37.42      5.37 o 
   3  -3  14        8.21        3.28      4.27 o 
   4  -3  14       21.89       22.97     27.40 o 
   5  -3  14        6.25        5.94      4.92 o 
   6  -3  14       18.32       13.15     13.93 o 
  -6  -2  14       88.37       94.47      7.51 o 
  -5  -2  14       14.92       16.15      6.17 o 
  -4  -2  14       17.76       28.33      3.88 o 
  -3  -2  14       13.81       11.11      3.84 o 
  -2  -2  14      155.17      135.60      9.20 o 
  -1  -2  14     1002.42     1024.59     39.58 o 
   0  -2  14      231.72      214.72      4.24 o 
   1  -2  14      258.30      257.94      6.10 o 
   2  -2  14     1933.31     2118.23     13.19 o 
   3  -2  14       82.14       75.41      5.12 o 
   4  -2  14       23.62       22.50      1.74 o 
   5  -2  14        3.25        4.97      2.69 o 
   6  -2  14       75.40       87.96     11.90 o 
  -7  -1  14       30.49       27.76     11.38 o 
  -6  -1  14        7.20        5.23      4.01 o 
  -5  -1  14        9.83       19.56      3.77 o 
  -4  -1  14       32.28       24.10      2.99 o 
  -3  -1  14        0.19        0.63      0.47 o 
  -2  -1  14        0.71        0.75      0.84 o 
  -1  -1  14        8.55       66.70     35.44 o 
   0  -1  14      123.10      170.86     29.60 o 
   1  -1  14        3.72        5.04      1.62 o 
   2  -1  14       25.25       28.70      1.95 o 
   3  -1  14        3.36        4.55      2.07 o 
   4  -1  14        6.10        4.81      4.45 o 
   5  -1  14        0.06        1.99      1.52 o 
   6  -1  14        4.85        7.23      6.60 o 
  -7   0  14        6.92        4.83      6.24 o 
  -6   0  14      146.56      154.04     14.14 o 
  -5   0  14       42.65       47.07      2.89 o 
  -4   0  14      175.74      163.38      3.68 o 
  -3   0  14       90.61      105.27      6.20 o 
  -2   0  14       21.74       19.84      1.03 o 
  -1   0  14     1463.69     1686.94     16.96 o 
   0   0  14     3154.73     3430.74     82.51 o 
   1   0  14     3957.08     4339.86    163.11 o 
   2   0  14       19.55       20.00      1.66 o 
   3   0  14      277.91      324.56     16.11 o 
   4   0  14        3.87        7.46      4.37 o 
   5   0  14       13.52       19.16      3.32 o 
   6   0  14       20.88       28.80     22.48 o 
  -7   1  14        8.84        5.18      2.50 o 
  -6   1  14        4.41        4.15      3.44 o 
  -5   1  14       23.32       24.13      4.57 o 
  -4   1  14        3.59        3.98      2.05 o 
  -3   1  14       25.59       26.35      2.53 o 
  -2   1  14        2.94       14.93     15.73 o 
  -1   1  14       42.55       31.31      6.19 o 
   0   1  14        2.56        1.94      0.94 o 
   1   1  14        2.85        3.00      1.32 o 
   2   1  14        0.93        0.71      1.60 o 
   3   1  14        1.37        2.62      1.88 o 
   4   1  14        1.35        1.79      1.99 o 
   5   1  14        2.88        2.19      1.80 o 
   6   1  14        0.43        0.99      2.64 o 
  -7   2  14       78.90       71.02      8.51 o 
  -6   2  14       25.67       22.90      3.70 o 
  -5   2  14        1.26        2.22      1.29 o 
  -4   2  14       36.11       41.50      5.83 o 
  -3   2  14      100.23       97.79      8.38 o 
  -2   2  14      130.34      138.52      3.68 o 
  -1   2  14      137.41      119.73      5.36 o 
   0   2  14      179.49      209.63      6.32 o 
   1   2  14      228.07      236.19     14.86 o 
   2   2  14     1161.99     1173.30     73.42 o 
   3   2  14      913.50      783.79     32.72 o 
   4   2  14        4.98        3.51      2.28 o 
   5   2  14       55.36       43.29      7.07 o 
   6   2  14        7.93        2.64      7.40 o 
  -6   3  14        3.22        2.14      2.97 o 
  -5   3  14        1.53        1.45      1.13 o 
  -4   3  14       57.35       56.67      5.07 o 
  -3   3  14       20.62       16.60      5.01 o 
  -2   3  14      256.63      231.24     12.58 o 
  -1   3  14       88.88       87.84      5.12 o 
   0   3  14       78.70       78.06      4.89 o 
   1   3  14        3.93        6.00      2.10 o 
   2   3  14       30.31       35.84     11.27 o 
   3   3  14        3.46        1.89      3.49 o 
   4   3  14        8.67        4.43      3.42 o 
   5   3  14        8.16        5.91      5.42 o 
   6   3  14       26.65       15.51     13.57 o 
  -6   4  14        0.00        0.70      1.35 o 
  -5   4  14        0.09       -0.58      2.19 o 
  -4   4  14      598.66      576.24     38.42 o 
  -3   4  14      139.82      128.76      7.19 o 
  -2   4  14      475.97      426.91      8.39 o 
  -1   4  14       32.11       28.68      3.42 o 
   0   4  14        6.48        6.41      2.63 o 
   1   4  14      210.15      197.78      7.08 o 
   2   4  14      274.34      264.55     12.56 o 
   3   4  14      154.20      144.94     16.80 o 
   4   4  14        1.57        3.72      3.35 o 
   5   4  14        0.82        1.58      3.91 o 
  -6   5  14       16.23       13.69      5.97 o 
  -5   5  14       25.03       27.57      6.88 o 
  -4   5  14      499.14      509.36     27.96 o 
  -3   5  14        9.48       12.60      5.49 o 
  -2   5  14      444.27      453.72     20.50 o 
  -1   5  14        0.93        1.71      1.53 o 
   0   5  14       91.07      102.52     13.04 o 
   1   5  14      112.07      108.04     22.39 o 
   2   5  14        1.25        1.41      2.86 o 
   3   5  14       63.13       65.64      5.91 o 
   4   5  14      187.85      199.44     15.06 o 
   5   5  14       16.55       21.78      3.60 o 
  -5   6  14        1.91       -0.49      2.45 o 
  -4   6  14        0.04        0.27      1.62 o 
  -3   6  14        1.48        1.00      1.59 o 
  -2   6  14      119.69      124.16     11.08 o 
  -1   6  14       34.22       39.67      5.36 o 
   0   6  14      325.81      302.64     17.56 o 
   1   6  14      257.35      236.39     20.72 o 
   2   6  14       44.95       44.09      5.13 o 
   3   6  14        0.37        0.42      2.87 o 
   4   6  14      100.39      110.06     12.31 o 
  -4   7  14       45.11       48.25      5.28 o 
  -3   7  14       56.76       56.85      5.84 o 
  -2   7  14       22.02       25.09      4.70 o 
  -1   7  14        0.76       -0.16      2.56 o 
   0   7  14      101.90      102.00      6.72 o 
   1   7  14       75.78       78.15      6.15 o 
   2   7  14        3.60        1.15      3.19 o 
   3   7  14        0.83        2.53      2.09 o 
  -3   8  14      443.17      513.70     31.80 o 
  -2   8  14       57.06       69.36      7.44 o 
  -1   8  14       28.06       29.05      5.85 o 
   0   8  14       97.71      102.17      9.98 o 
   1   8  14       48.42       45.42      3.69 o 
  -1  -9  15      294.23      298.15     19.36 o 
   0  -9  15       33.04       39.33      5.45 o 
   1  -9  15       24.45       12.72     10.13 o 
  -3  -8  15       25.52       15.94     13.38 o 
  -2  -8  15       35.16       26.92     10.07 o 
  -1  -8  15       14.95       11.93      4.79 o 
   0  -8  15        6.17        3.68      2.18 o 
   1  -8  15        6.08        6.81      3.54 o 
   2  -8  15      136.08      147.25     10.76 o 
   3  -8  15        0.42        3.74      3.22 o 
  -4  -7  15       16.39       13.38      6.80 o 
  -3  -7  15      139.11      130.42     11.45 o 
  -2  -7  15        5.27        3.53      1.80 o 
  -1  -7  15       67.41       58.05      4.63 o 
   0  -7  15        7.32       10.23      4.06 o 
   1  -7  15       43.74       24.16      9.65 o 
   2  -7  15      168.80      156.95     10.12 o 
   3  -7  15      393.72      416.08     27.43 o 
   4  -7  15       17.17       14.18      3.01 o 
  -5  -6  15        0.95        1.95      2.78 o 
  -4  -6  15       15.63       12.34      4.41 o 
  -3  -6  15        2.51        6.42      2.95 o 
  -2  -6  15        0.93        1.92      1.08 o 
  -1  -6  15       60.69       62.38      5.68 o 
   0  -6  15       13.53       12.95      3.82 o 
   1  -6  15       43.59       44.39      3.04 o 
   2  -6  15        5.96        5.00      2.84 o 
   3  -6  15       76.52       84.93      6.83 o 
   4  -6  15       24.15       17.97     10.97 o 
   5  -6  15       20.87       14.70     10.70 o 
  -5  -5  15        9.90       11.97      3.89 o 
  -4  -5  15       10.59       12.11      4.82 o 
  -3  -5  15        0.98        1.01      2.39 o 
  -2  -5  15       32.47       32.38      2.84 o 
  -1  -5  15      144.96      151.80      5.23 o 
   0  -5  15        7.73       10.12      3.19 o 
   1  -5  15       76.62       68.99      5.23 o 
   2  -5  15       53.23       52.16      5.46 o 
   3  -5  15        5.92        7.50      3.31 o 
   4  -5  15       32.28       30.15      3.95 o 
   5  -5  15      178.30      187.21     19.25 o 
  -6  -4  15        0.14        2.90      2.32 o 
  -5  -4  15       53.83       55.46      5.02 o 
  -4  -4  15        0.61        1.15      1.74 o 
  -3  -4  15        5.54        8.92      4.89 o 
  -2  -4  15        3.92        5.31      1.79 o 
  -1  -4  15        0.23        0.92      0.75 o 
   0  -4  15       90.25       88.55      5.49 o 
   1  -4  15      260.36      263.79      9.06 o 
   2  -4  15        0.07        0.84      2.57 o 
   3  -4  15       23.94       20.77      3.02 o 
   4  -4  15        0.96        1.79      2.99 o 
   5  -4  15        1.42        1.84      3.53 o 
   6  -4  15        1.69        1.65      1.93 o 
  -6  -3  15      203.13      202.06     12.17 o 
  -5  -3  15       21.54       12.39      5.49 o 
  -4  -3  15       17.94       19.30      5.80 o 
  -3  -3  15      639.11      617.87     42.38 o 
  -2  -3  15      182.51      188.82      8.08 o 
  -1  -3  15      334.00      332.91      8.95 o 
   0  -3  15        1.49        2.84      0.85 o 
   1  -3  15      375.15      399.86     16.02 o 
   2  -3  15       35.82       39.92      6.22 o 
   3  -3  15       63.27       52.29      7.78 o 
   4  -3  15      299.36      298.95     18.29 o 
   5  -3  15       17.80       11.64     12.75 o 
   6  -3  15        0.59        1.79      2.78 o 
  -6  -2  15        6.83        5.39      2.64 o 
  -5  -2  15       50.79       47.67      4.67 o 
  -4  -2  15        5.99        6.17      2.70 o 
  -3  -2  15       13.69       13.09      3.43 o 
  -2  -2  15       21.90       20.15      3.02 o 
  -1  -2  15        8.99       10.11      1.92 o 
   0  -2  15        7.16        6.95      1.84 o 
   1  -2  15       19.37       19.56      1.17 o 
   2  -2  15       23.73       21.09      1.86 o 
   3  -2  15        1.28        1.92      0.93 o 
   4  -2  15        2.73        1.10      1.59 o 
   5  -2  15        5.10        6.95      4.50 o 
   6  -2  15        2.00        1.27      3.23 o 
  -7  -1  15       10.51        5.87      8.22 o 
  -6  -1  15       30.80       34.13      3.70 o 
  -5  -1  15      320.10      287.11     19.70 o 
  -4  -1  15      633.25      710.57     21.43 o 
  -3  -1  15        0.50        2.10      1.04 o 
  -2  -1  15      884.12      919.82     27.66 o 
  -1  -1  15      399.98      411.21      7.29 o 
   0  -1  15        1.80        2.00      0.95 o 
   1  -1  15      241.00      233.51      4.42 o 
   2  -1  15       12.22       12.23      1.44 o 
   3  -1  15        4.57        5.77      1.99 o 
   4  -1  15        0.83        0.85      1.42 o 
   5  -1  15       25.79       11.59      9.80 o 
   6  -1  15        6.98       12.96      8.48 o 
  -7   0  15        3.99        1.77      4.10 o 
  -6   0  15       58.52       65.39      8.70 o 
  -5   0  15       31.81       31.57      4.25 o 
  -4   0  15       20.41       18.22      2.83 o 
  -3   0  15       27.97       32.40      4.27 o 
  -2   0  15       14.87       15.33      1.41 o 
  -1   0  15        0.72        1.31      1.03 o 
   0   0  15        0.84        0.87      0.92 o 
   1   0  15      134.05      142.22      7.82 o 
   2   0  15        1.97        1.72      0.76 o 
   3   0  15       11.80       11.12      2.78 o 
   4   0  15        4.75        3.22      2.17 o 
   5   0  15        0.03        1.65      1.58 o 
   6   0  15        3.30        3.20      3.63 o 
  -7   1  15        6.00        5.07      4.15 o 
  -6   1  15       20.20       22.39     15.13 o 
  -5   1  15        4.22        2.83      1.61 o 
  -4   1  15      118.66      128.70      6.00 o 
  -3   1  15      568.09      572.88     21.29 o 
  -2   1  15      148.00      174.51      4.38 o 
  -1   1  15     1021.24     1011.71     10.65 o 
   0   1  15      756.41      828.67     36.88 o 
   1   1  15      224.24      208.63     23.83 o 
   2   1  15       51.14       38.87      4.68 o 
   3   1  15        0.97        1.38      2.05 o 
   4   1  15      215.89      191.57      8.36 o 
   5   1  15      153.55      126.69      8.76 o 
  -7   2  15        2.68       -0.85      3.39 o 
  -6   2  15        0.01        0.71      2.05 o 
  -5   2  15       15.87       14.12      6.41 o 
  -4   2  15        0.12        0.31      1.37 o 
  -3   2  15       29.72       24.95      3.74 o 
  -2   2  15        6.10        5.98      0.83 o 
  -1   2  15        0.15        0.34      0.43 o 
   0   2  15       16.04       14.69      3.34 o 
   1   2  15       11.92        9.76      3.14 o 
   2   2  15        2.07        1.88      2.56 o 
   3   2  15       13.07       13.54      4.77 o 
   4   2  15       27.66       24.97      3.84 o 
   5   2  15       11.52       11.31     10.44 o 
  -6   3  15        2.92        1.27      2.14 o 
  -5   3  15        0.05        0.83      0.98 o 
  -4   3  15      138.77      133.79      6.72 o 
  -3   3  15     2272.64     2059.77     46.29 o 
  -2   3  15     1694.39     1702.61    663.06 o 
  -1   3  15      378.11      390.14      7.84 o 
   0   3  15       72.09       66.75      4.58 o 
   1   3  15      123.68      122.03      7.25 o 
   2   3  15     1440.65     1372.16     21.90 o 
   3   3  15      301.50      291.59     19.33 o 
   4   3  15       19.68       22.15     15.15 o 
   5   3  15        1.58        2.52      3.70 o 
  -6   4  15        1.54        1.29      1.33 o 
  -5   4  15      131.94      128.29      7.62 o 
  -4   4  15        0.28       -0.19      1.21 o 
  -3   4  15        6.46        8.00      4.45 o 
  -2   4  15      199.80      194.20      3.76 o 
  -1   4  15      289.45      276.13      8.96 o 
   0   4  15      108.14      104.08      8.87 o 
   1   4  15      201.30      190.42      7.14 o 
   2   4  15        2.02        0.90      1.89 o 
   3   4  15      363.72      346.27     44.96 o 
   4   4  15       27.75       28.32      6.97 o 
   5   4  15        7.74       10.72     12.56 o 
  -5   5  15      102.93       90.07      7.75 o 
  -4   5  15        2.39        1.06      1.98 o 
  -3   5  15      260.14      262.48     18.50 o 
  -2   5  15       33.13       35.02     11.09 o 
  -1   5  15       49.45       44.05      4.79 o 
   0   5  15      237.83      183.51      8.12 o 
   1   5  15        0.03       -1.90      3.59 o 
   2   5  15      257.34      249.39     18.02 o 
   3   5  15      359.21      363.21     15.10 o 
   4   5  15        0.04       -0.12      2.48 o 
  -5   6  15       97.27      100.10      8.52 o 
  -4   6  15       70.08       67.49      7.69 o 
  -3   6  15        2.88        2.28      2.19 o 
  -2   6  15        0.25       -0.57      2.13 o 
  -1   6  15        0.79        0.31      0.89 o 
   0   6  15      117.17      119.45     14.61 o 
   1   6  15      155.29      151.03     10.24 o 
   2   6  15       11.54       10.31      5.20 o 
   3   6  15      110.46      114.19      9.77 o 
   4   6  15        2.12        1.24      2.25 o 
  -4   7  15        0.81        0.79      1.79 o 
  -3   7  15      181.62      211.97     13.01 o 
  -2   7  15        5.68        4.51      3.98 o 
  -1   7  15       82.52       88.14      9.39 o 
   0   7  15       15.55       11.08      3.86 o 
   1   7  15        0.00        0.97      1.57 o 
   2   7  15      114.16      127.09      9.26 o 
   3   7  15        2.33        0.48      1.95 o 
  -2   8  15       30.21       34.07      5.51 o 
  -1   8  15       18.98       18.94     13.63 o 
   0   8  15        4.03        1.73      1.87 o 
   1   8  15       11.32        6.52      2.99 o 
  -1  -9  16        9.17        5.10      4.56 o 
   0  -9  16        1.93        2.11      1.41 o 
   1  -9  16       47.51       47.67      5.58 o 
  -3  -8  16       29.55       15.19      5.00 o 
  -2  -8  16      343.19      355.64     20.68 o 
  -1  -8  16       76.74       74.10      5.29 o 
   0  -8  16       95.59       89.65      7.79 o 
   1  -8  16        5.28        5.39      2.78 o 
   2  -8  16      192.27      173.62     11.42 o 
   3  -8  16        5.27        4.35      2.46 o 
  -4  -7  16        8.43        7.36      3.40 o 
  -3  -7  16        6.15        3.26      1.92 o 
  -2  -7  16        1.92        1.82      2.69 o 
  -1  -7  16        0.00        1.14      1.76 o 
   0  -7  16      108.90      112.18      6.81 o 
   1  -7  16        8.24        8.12      3.63 o 
   2  -7  16       40.34       42.50      5.57 o 
   3  -7  16       14.03       12.24      5.87 o 
   4  -7  16       83.66       95.74      9.14 o 
  -5  -6  16       21.12        9.53      8.50 o 
  -4  -6  16       17.77       16.15      7.52 o 
  -3  -6  16       54.64       45.00      4.74 o 
  -2  -6  16        3.19        4.13      1.84 o 
  -1  -6  16       31.03       36.62      4.58 o 
   0  -6  16      662.85      742.57     17.48 o 
   1  -6  16      117.71      104.33      7.54 o 
   2  -6  16        8.06        9.04      4.78 o 
   3  -6  16       17.83       15.91      8.03 o 
   4  -6  16       26.56       25.98      8.14 o 
   5  -6  16        5.70        4.34      3.58 o 
  -5  -5  16       30.17       29.24      6.46 o 
  -4  -5  16       74.65       69.91      6.63 o 
  -3  -5  16        0.82        2.02      1.98 o 
  -2  -5  16       25.16       24.41      2.44 o 
  -1  -5  16       76.76       77.87      6.10 o 
   0  -5  16      111.46      119.57      5.35 o 
   1  -5  16       31.77       30.08      2.45 o 
   2  -5  16        0.41        0.46      1.50 o 
   3  -5  16        6.82        7.35      3.89 o 
   4  -5  16       30.72       24.72     15.98 o 
   5  -5  16        8.49        7.12      8.79 o 
  -6  -4  16        8.69        5.27      2.30 o 
  -5  -4  16        6.53        4.84      3.09 o 
  -4  -4  16       47.45       44.17      6.19 o 
  -3  -4  16       44.47       41.82      5.42 o 
  -2  -4  16      359.42      335.83      8.83 o 
  -1  -4  16      596.86      629.06     29.21 o 
   0  -4  16        7.89       10.97      3.49 o 
   1  -4  16       67.11       76.33      5.16 o 
   2  -4  16     1600.93     1753.99     28.36 o 
   3  -4  16      325.59      324.73     15.43 o 
   4  -4  16        3.45        5.47      5.11 o 
   5  -4  16        2.97        3.96      3.09 o 
   6  -4  16       67.20       83.44     10.09 o 
  -6  -3  16        0.38        1.70      2.43 o 
  -5  -3  16       18.97       14.09      5.24 o 
  -4  -3  16        7.65        4.76      2.76 o 
  -3  -3  16        3.71        2.59      4.59 o 
  -2  -3  16        7.17        6.99      2.41 o 
  -1  -3  16       16.37       14.83      3.26 o 
   0  -3  16       12.47       11.32      2.13 o 
   1  -3  16        0.58        2.41      0.76 o 
   2  -3  16      169.84      166.46     17.20 o 
   3  -3  16        0.21        1.06      2.52 o 
   4  -3  16       48.50       53.18     15.60 o 
   5  -3  16       17.32       16.40     15.13 o 
   6  -3  16       51.32       59.33      8.72 o 
  -6  -2  16      144.30      144.11     10.95 o 
  -5  -2  16       15.11       15.38      2.97 o 
  -4  -2  16        4.43        3.11      1.89 o 
  -3  -2  16       88.07       79.52      6.77 o 
  -2  -2  16       93.98       93.89      5.77 o 
  -1  -2  16      142.14      137.90      6.99 o 
   0  -2  16      365.13      386.08     10.35 o 
   1  -2  16       13.07       12.69      2.30 o 
   2  -2  16     1076.29     1040.92     18.72 o 
   3  -2  16      594.02      569.40     16.20 o 
   4  -2  16       32.23       26.64      2.01 o 
   5  -2  16        1.22        1.44      1.32 o 
   6  -2  16       53.36       62.18      8.81 o 
  -7  -1  16       17.13        8.98     11.90 o 
  -6  -1  16        0.06        2.36      2.71 o 
  -5  -1  16       40.31       34.74      5.04 o 
  -4  -1  16       73.73       62.91      5.97 o 
  -3  -1  16       34.94       42.75      9.94 o 
  -2  -1  16       21.82       19.50      2.43 o 
  -1  -1  16       15.70       70.04     39.72 o 
   0  -1  16      289.60      296.02     11.03 o 
   1  -1  16       37.46       34.10      2.36 o 
   2  -1  16        0.09        0.05      0.67 o 
   3  -1  16        8.30        6.52      2.03 o 
   4  -1  16       14.11       20.40      7.09 o 
   5  -1  16       16.22       15.08      7.66 o 
   6  -1  16        7.92        6.55      4.83 o 
  -7   0  16        3.24        1.63      3.79 o 
  -6   0  16       22.68       11.69     13.55 o 
  -5   0  16       14.68       10.72      4.30 o 
  -4   0  16      367.14      392.60     15.14 o 
  -3   0  16        0.76        0.64      0.58 o 
  -2   0  16        2.65        5.65      1.04 o 
  -1   0  16      675.90      775.62     15.10 o 
   0   0  16     1442.20     1600.83     32.61 o 
   1   0  16      374.09      440.88     11.70 o 
   2   0  16      217.47      197.20     10.29 o 
   3   0  16      135.63      138.84      6.92 o 
   4   0  16      195.16      138.55      6.56 o 
   5   0  16        0.11        8.48      4.48 o 
   6   0  16      115.80      120.22     12.37 o 
  -7   1  16       14.13       12.75     17.44 o 
  -6   1  16       12.32       12.87     10.72 o 
  -5   1  16        1.07        1.01      1.65 o 
  -4   1  16        7.93        9.22      2.74 o 
  -3   1  16        2.84        2.80      1.28 o 
  -2   1  16       17.47       19.58      3.40 o 
  -1   1  16       21.62       21.85      2.16 o 
   0   1  16       18.60       18.64      2.37 o 
   1   1  16        0.06       -0.42      1.99 o 
   2   1  16        4.56        4.71      2.29 o 
   3   1  16        0.53        0.78      1.50 o 
   4   1  16        3.03        6.34      2.90 o 
   5   1  16        7.58        6.81      4.73 o 
  -6   2  16       88.16       81.65     10.63 o 
  -5   2  16       63.10       64.95      4.29 o 
  -4   2  16       11.82       13.07      4.87 o 
  -3   2  16      540.36      518.37     19.88 o 
  -2   2  16      586.08      570.17      9.50 o 
  -1   2  16      434.35      449.50     10.83 o 
   0   2  16       31.16       37.21      3.56 o 
   1   2  16        2.79        3.51      1.85 o 
   2   2  16        3.45        3.26      1.94 o 
   3   2  16      157.96      159.44      7.03 o 
   4   2  16       42.33       40.05     15.18 o 
   5   2  16       34.87       25.99     13.15 o 
   6   2  16       32.60       27.62      4.90 o 
  -6   3  16       13.62       11.08     13.45 o 
  -5   3  16       35.47       39.37      4.53 o 
  -4   3  16      162.52      173.30      7.71 o 
  -3   3  16      323.86      277.59     24.31 o 
  -2   3  16      141.73      121.99     12.91 o 
  -1   3  16        2.55        1.81      0.77 o 
   0   3  16       63.74       61.69      4.86 o 
   1   3  16        4.21        4.29      2.17 o 
   2   3  16       35.39       40.91     11.49 o 
   3   3  16       27.83       33.71     12.69 o 
   4   3  16       39.43       35.68      8.81 o 
   5   3  16        6.09        1.91      5.70 o 
  -6   4  16        1.25        1.43      1.38 o 
  -5   4  16        0.88        0.63      1.74 o 
  -4   4  16      250.13      254.43     20.93 o 
  -3   4  16      662.30      654.73     19.55 o 
  -2   4  16      518.12      501.34      7.58 o 
  -1   4  16        5.49        9.65      2.93 o 
   0   4  16        5.97        4.79      2.10 o 
   1   4  16      297.60      290.11     21.09 o 
   2   4  16     1106.74     1092.68     46.44 o 
   3   4  16       16.49       13.50      7.07 o 
   4   4  16        7.15        1.46      3.77 o 
   5   4  16       11.19       13.67     15.67 o 
  -5   5  16        7.56        4.75      2.63 o 
  -4   5  16      123.57      128.31      7.12 o 
  -3   5  16        0.55       -1.27      2.16 o 
  -2   5  16       92.08       94.55      8.74 o 
  -1   5  16        0.09        1.04      2.07 o 
   0   5  16      102.59      101.95      7.87 o 
   1   5  16      278.67      280.78     10.54 o 
   2   5  16        0.03       -0.13      3.89 o 
   3   5  16       52.80       50.03     20.40 o 
   4   5  16      134.94      137.79      9.82 o 
  -5   6  16       34.00       32.96      3.75 o 
  -4   6  16        4.48        3.41      2.27 o 
  -3   6  16       66.44       71.58      8.36 o 
  -2   6  16       27.60       37.65      6.31 o 
  -1   6  16       11.92        6.65      2.12 o 
   0   6  16        1.85        5.14      2.65 o 
   1   6  16        4.84        3.48      1.40 o 
   2   6  16       10.09       10.24      4.03 o 
   3   6  16       14.26        9.08      6.06 o 
   4   6  16       79.10       90.88      8.25 o 
  -4   7  16        3.44        2.62      2.37 o 
  -3   7  16        0.08       -0.41      2.52 o 
  -2   7  16       12.64       10.37      9.35 o 
  -1   7  16        1.37        1.93      2.44 o 
   0   7  16      130.51      140.99      9.75 o 
   1   7  16       12.78       11.53      6.10 o 
   2   7  16        2.52        1.59      1.67 o 
  -2   8  16       25.85       20.09     14.58 o 
  -1   8  16        0.02        0.71      2.87 o 
   0   8  16       23.91       15.15     11.02 o 
   1   8  16      411.71      424.46     22.27 o 
   1  -9  17        2.93        4.10      5.14 o 
  -3  -8  17        9.75        7.01      5.17 o 
  -2  -8  17       27.41       14.78     10.69 o 
  -1  -8  17        8.61        7.65      4.71 o 
   0  -8  17        6.05        4.48      3.18 o 
   1  -8  17       90.64       88.01      7.75 o 
   2  -8  17       13.94       15.39      8.39 o 
   3  -8  17       42.21       57.93      7.03 o 
  -4  -7  17       26.46       14.01     11.67 o 
  -3  -7  17       19.76       13.05      8.17 o 
  -2  -7  17        0.00        1.84      1.81 o 
  -1  -7  17      132.56      118.31      6.68 o 
   0  -7  17        0.01        0.50      1.35 o 
   1  -7  17        0.13        1.67      1.37 o 
   2  -7  17        6.48        7.10      3.10 o 
   3  -7  17       28.64       23.85      4.99 o 
   4  -7  17        3.76        2.64      4.63 o 
  -5  -6  17       20.69       11.23     10.61 o 
  -4  -6  17        2.63        3.98      2.96 o 
  -3  -6  17        0.25        1.03      1.27 o 
  -2  -6  17        1.41        1.86      1.21 o 
  -1  -6  17        1.17        2.79      1.64 o 
   0  -6  17       40.17       40.23      8.58 o 
   1  -6  17        0.05        0.90      0.84 o 
   2  -6  17       27.81       36.81      6.18 o 
   3  -6  17       23.66       15.15     10.79 o 
   4  -6  17       30.80       27.83      4.55 o 
   5  -6  17       15.67       14.96     13.81 o 
  -5  -5  17        2.42        2.35      3.43 o 
  -4  -5  17       57.02       53.42      5.17 o 
  -3  -5  17      169.78      169.13     14.15 o 
  -2  -5  17        5.47        5.48      4.18 o 
  -1  -5  17       11.37       17.80      4.55 o 
   0  -5  17       80.12       94.58      7.16 o 
   1  -5  17      181.82      166.63     14.20 o 
   2  -5  17        4.89        5.28      2.91 o 
   3  -5  17       13.95       14.28      6.77 o 
   4  -5  17        9.38        7.99      8.01 o 
   5  -5  17      101.18      115.11     11.38 o 
  -6  -4  17        0.58        0.41      1.29 o 
  -5  -4  17        1.62        1.18      1.52 o 
  -4  -4  17       14.75       16.93      7.14 o 
  -3  -4  17        0.66        0.80      2.94 o 
  -2  -4  17       21.20       20.09      1.95 o 
  -1  -4  17        0.50        2.68      1.67 o 
   0  -4  17       55.30       57.36      5.29 o 
   1  -4  17      259.89      268.30      8.86 o 
   2  -4  17       30.52       33.32     15.76 o 
   3  -4  17       39.45       39.78     16.59 o 
   4  -4  17       15.63       18.24      4.57 o 
   5  -4  17       28.32       36.17      8.20 o 
   6  -4  17        2.86        2.80      3.23 o 
  -6  -3  17       20.47       15.73     10.07 o 
  -5  -3  17      116.87      105.59     10.03 o 
  -4  -3  17        5.15        4.28      2.26 o 
  -3  -3  17      948.63      970.62     17.28 o 
  -2  -3  17      493.90      498.83     18.92 o 
  -1  -3  17      330.72      341.17     17.50 o 
   0  -3  17       19.16       16.81      1.82 o 
   1  -3  17      420.36      428.89      8.73 o 
   2  -3  17     1046.62     1162.73     57.33 o 
   3  -3  17       50.54       55.92     10.27 o 
   4  -3  17       60.31       63.13     10.32 o 
   5  -3  17        3.28        1.63      3.20 o 
   6  -3  17       36.57       45.67      7.42 o 
  -6  -2  17       44.19       47.71      7.37 o 
  -5  -2  17       64.63       54.43      6.22 o 
  -4  -2  17       14.61       12.17      6.03 o 
  -3  -2  17       46.21       46.39      4.61 o 
  -2  -2  17       22.92       20.14      4.47 o 
  -1  -2  17        9.59       12.19      2.22 o 
   0  -2  17       87.04       87.43      4.95 o 
   1  -2  17      258.59      250.90      5.63 o 
   2  -2  17       29.96       22.70      4.49 o 
   3  -2  17        4.01        2.87      1.13 o 
   4  -2  17       22.08       25.73     12.77 o 
   5  -2  17        0.25        5.16      5.58 o 
   6  -2  17        2.08        1.13      2.76 o 
  -6  -1  17       28.44       31.40      5.35 o 
  -5  -1  17      113.61      102.08      9.21 o 
  -4  -1  17       72.66       79.94      7.02 o 
  -3  -1  17       17.96       13.96      2.35 o 
  -2  -1  17      193.88      194.22      6.45 o 
  -1  -1  17     1585.43     1609.92     47.75 o 
   0  -1  17       57.62       62.24      3.76 o 
   1  -1  17      422.74      405.35     10.90 o 
   2  -1  17        7.80        5.62      1.93 o 
   3  -1  17      145.10      131.64      5.51 o 
   4  -1  17      175.46      188.27      7.24 o 
   5  -1  17       95.55       69.94      8.91 o 
   6  -1  17        6.57        9.87      8.39 o 
  -7   0  17       51.11       54.36      8.01 o 
  -6   0  17       28.16       27.52     18.10 o 
  -5   0  17       19.52       16.87      3.24 o 
  -4   0  17        5.51        6.65      2.51 o 
  -3   0  17        1.47        0.67      0.69 o 
  -2   0  17       54.01       56.24      3.06 o 
  -1   0  17       17.43       16.11      1.30 o 
   0   0  17       18.01       14.13      4.42 o 
   1   0  17       61.46       63.27      4.77 o 
   2   0  17        2.82        2.66      1.29 o 
   3   0  17        7.35        7.18      2.29 o 
   4   0  17        0.61        0.51      1.42 o 
   5   0  17        0.00        0.62      1.08 o 
   6   0  17        6.33        1.65      3.11 o 
  -6   1  17       27.04       17.08     18.07 o 
  -5   1  17        3.29        2.81      1.69 o 
  -4   1  17       32.48       33.47      1.73 o 
  -3   1  17      304.11      295.17     10.01 o 
  -2   1  17      654.15      623.76     22.47 o 
  -1   1  17       77.97       90.98      8.88 o 
   0   1  17      156.17      137.35      8.75 o 
   1   1  17       40.66       53.69      4.42 o 
   2   1  17      398.02      350.34     17.10 o 
   3   1  17       85.19       77.71      7.53 o 
   4   1  17       15.06        2.94      2.52 o 
   5   1  17      121.12      129.87      7.93 o 
  -6   2  17       27.12       30.09      9.90 o 
  -5   2  17       20.29       19.60      4.17 o 
  -4   2  17      100.16       95.54      9.26 o 
  -3   2  17        6.41        6.63      1.34 o 
  -2   2  17       72.45       66.98      4.13 o 
  -1   2  17        5.00        3.13      0.87 o 
   0   2  17        5.66        4.47      2.08 o 
   1   2  17        9.76        7.70      2.42 o 
   2   2  17        9.64       10.39      4.53 o 
   3   2  17       60.70       53.35      5.65 o 
   4   2  17       23.50       19.36      8.83 o 
   5   2  17       13.53       12.51      5.30 o 
   6   2  17        1.35        2.07      3.58 o 
  -6   3  17       14.23        8.79      9.73 o 
  -5   3  17        5.90        5.69      4.93 o 
  -4   3  17       14.92       13.71      4.11 o 
  -3   3  17     2695.34     2562.48     41.18 o 
  -2   3  17       57.72       52.81      5.24 o 
  -1   3  17       21.91       17.93      2.37 o 
   0   3  17      112.20      113.18      7.58 o 
   1   3  17     1233.39     1224.95     43.03 o 
   2   3  17     2822.38     2780.78     59.89 o 
   3   3  17       15.50       17.69      5.63 o 
   4   3  17        1.10        2.71      3.82 o 
   5   3  17       85.94       86.39     11.36 o 
  -6   4  17        0.31        1.02      1.24 o 
  -5   4  17       54.96       49.33      4.52 o 
  -4   4  17       19.16       16.04      8.00 o 
  -3   4  17       20.67       24.62      8.51 o 
  -2   4  17       59.70       50.59      4.25 o 
  -1   4  17       82.69       77.93      5.90 o 
   0   4  17      159.51      171.04     31.93 o 
   1   4  17      369.68      349.72     10.80 o 
   2   4  17        3.30        0.02      2.31 o 
   3   4  17      318.33      319.05     37.18 o 
   4   4  17        9.25        6.65      3.94 o 
   5   4  17        2.98        5.56      5.49 o 
  -5   5  17        2.54        1.96      2.13 o 
  -4   5  17      179.98      186.57      9.16 o 
  -3   5  17       35.13       36.60      4.52 o 
  -2   5  17      107.25      119.52      9.60 o 
  -1   5  17       53.74       50.01      5.85 o 
   0   5  17        9.07        6.24      3.30 o 
   1   5  17      144.17      143.38     11.55 o 
   2   5  17       33.42       32.07     13.04 o 
   3   5  17       62.53       65.16      6.37 o 
   4   5  17        1.63        2.71      2.38 o 
  -5   6  17       50.48       48.55      5.66 o 
  -4   6  17        2.02        3.36      2.28 o 
  -3   6  17       16.94       17.86      8.64 o 
  -2   6  17        0.01        1.52      1.77 o 
  -1   6  17       16.11       15.44      6.06 o 
   0   6  17        6.80        5.53      3.53 o 
   1   6  17       76.75       75.71      7.30 o 
   2   6  17       24.26       22.06      5.19 o 
   3   6  17       24.98       22.52     10.40 o 
  -4   7  17      185.89      196.39     13.53 o 
  -3   7  17        4.87        5.86      3.34 o 
  -2   7  17        1.00        1.48      1.74 o 
  -1   7  17        0.00        1.01      2.76 o 
   0   7  17        0.66        0.65      1.39 o 
   1   7  17       71.80       78.62      7.14 o 
   2   7  17       64.45       51.92      6.88 o 
  -1   8  17        6.58        7.50      5.01 o 
   0   8  17        5.70        4.90      2.62 o 
   0  -9  18       44.04       41.83      5.18 o 
  -3  -8  18       36.43       24.34     22.36 o 
  -2  -8  18       19.21       19.00      5.38 o 
  -1  -8  18       15.67       12.44      4.61 o 
   0  -8  18      110.59      122.76     12.63 o 
   1  -8  18       19.44       11.50      6.60 o 
   2  -8  18      502.89      569.27     20.35 o 
   3  -8  18      204.77      227.33     15.82 o 
  -4  -7  18        0.11        0.26      1.43 o 
  -3  -7  18        3.06        1.21      1.79 o 
  -2  -7  18        5.85        4.21      4.53 o 
  -1  -7  18       11.53        9.26      4.42 o 
   0  -7  18       18.23       15.98      5.38 o 
   1  -7  18       26.08       23.61      7.56 o 
   2  -7  18       19.52       15.93      8.55 o 
   3  -7  18        2.13        2.83      1.86 o 
   4  -7  18       12.13       11.87      3.54 o 
  -5  -6  18       35.25       13.64     12.52 o 
  -4  -6  18       21.70       18.48      8.15 o 
  -3  -6  18        1.96        2.99      1.81 o 
  -2  -6  18        0.73        1.26      1.40 o 
  -1  -6  18       29.84       32.62      5.27 o 
   0  -6  18       57.12       51.70      5.01 o 
   1  -6  18      122.69      111.27      6.17 o 
   2  -6  18       21.24       16.64      4.49 o 
   3  -6  18       14.88       15.46      9.45 o 
   4  -6  18      293.84      311.21     30.70 o 
   5  -6  18        0.92        1.39      1.72 o 
  -5  -5  18       25.89       12.31     10.60 o 
  -4  -5  18        2.55        4.50      3.04 o 
  -3  -5  18       33.01       35.25      5.32 o 
  -2  -5  18       16.60       16.65      7.07 o 
  -1  -5  18       52.44       52.33      4.72 o 
   0  -5  18      184.80      183.75      5.37 o 
   1  -5  18        1.62        2.52      1.38 o 
   2  -5  18        8.80       14.79      6.20 o 
   3  -5  18        0.12        2.31      2.73 o 
   4  -5  18        1.83        2.22      3.30 o 
   5  -5  18        7.82        9.28      9.94 o 
  -6  -4  18      129.86      125.28     11.76 o 
  -5  -4  18       10.82       11.20      6.61 o 
  -4  -4  18      134.43      117.44     11.04 o 
  -3  -4  18      343.02      322.66     17.85 o 
  -2  -4  18        1.71        3.69      1.68 o 
  -1  -4  18       11.93        9.73      4.16 o 
   0  -4  18       10.36       15.30      4.85 o 
   1  -4  18      104.06      101.06      6.52 o 
   2  -4  18       82.74       86.29     11.29 o 
   3  -4  18      518.33      512.40     22.06 o 
   4  -4  18        2.23        1.37      3.91 o 
   5  -4  18        2.32        4.08      3.98 o 
   6  -4  18      130.48      146.36     15.62 o 
  -6  -3  18        2.29        2.46      2.12 o 
  -5  -3  18       13.81       12.44      5.95 o 
  -4  -3  18      177.49      165.69     13.73 o 
  -3  -3  18        9.63        9.11      3.99 o 
  -2  -3  18       47.05       46.11      3.57 o 
  -1  -3  18       38.72       32.89      3.30 o 
   0  -3  18      168.25      160.90      4.59 o 
   1  -3  18        0.37        0.51      0.60 o 
   2  -3  18        0.19        0.09      1.06 o 
   3  -3  18       13.35       20.57      9.05 o 
   4  -3  18        1.12        2.26      2.10 o 
   5  -3  18        1.23        0.05      3.49 o 
   6  -3  18       27.92       37.56      5.94 o 
  -6  -2  18       47.57       34.85      6.18 o 
  -5  -2  18        0.00        0.64      1.73 o 
  -4  -2  18       64.99       57.34      4.78 o 
  -3  -2  18       81.96       88.62      8.13 o 
  -2  -2  18       51.58       56.77      4.26 o 
  -1  -2  18      473.61      460.77     18.84 o 
   0  -2  18      786.21      790.58     20.14 o 
   1  -2  18        0.39        0.44      0.51 o 
   2  -2  18      102.45      100.46      6.67 o 
   3  -2  18      332.62      296.91     14.27 o 
   4  -2  18      103.45       88.27     12.30 o 
   5  -2  18        3.40        0.85      1.44 o 
   6  -2  18       51.21       62.14     10.53 o 
  -6  -1  18        8.91        8.22      5.64 o 
  -5  -1  18       26.93       27.40      3.06 o 
  -4  -1  18       74.46       72.32      5.45 o 
  -3  -1  18        0.60        0.26      0.91 o 
  -2  -1  18       89.99       91.03     13.47 o 
  -1  -1  18      229.90      229.08      8.40 o 
   0  -1  18      256.00      287.29     17.88 o 
   1  -1  18       14.27        7.76      3.59 o 
   2  -1  18       13.15       22.69      9.91 o 
   3  -1  18        7.39        6.61      2.23 o 
   4  -1  18       37.53       24.79      2.55 o 
   5  -1  18       34.57       37.11     20.83 o 
   6  -1  18       20.36       18.64     21.35 o 
  -6   0  18       22.00       25.10     20.26 o 
  -5   0  18        3.16        9.02      3.50 o 
  -4   0  18       54.54       61.11      5.11 o 
  -3   0  18        4.12        7.55      4.53 o 
  -2   0  18      270.46      294.15      7.59 o 
  -1   0  18        3.15        8.81      2.67 o 
   0   0  18      383.39      431.66     14.94 o 
   1   0  18      545.81      602.96     14.79 o 
   2   0  18        7.21       14.13      5.05 o 
   3   0  18       21.26       25.83      4.88 o 
   4   0  18       34.73       28.83      3.89 o 
   5   0  18      197.63      211.28      9.98 o 
   6   0  18        0.04        0.40      2.80 o 
  -6   1  18        7.55        8.22      5.94 o 
  -5   1  18        2.15        2.97      2.69 o 
  -4   1  18        0.22        1.30      1.10 o 
  -3   1  18      141.21      135.80      4.49 o 
  -2   1  18       80.30       76.69      3.92 o 
  -1   1  18       14.61       13.77      2.93 o 
   0   1  18        0.00       11.71      8.85 o 
   1   1  18        1.17       -0.33      1.63 o 
   2   1  18        2.93        2.22      2.12 o 
   3   1  18        0.15        0.91      2.41 o 
   4   1  18        0.15        2.00      1.72 o 
   5   1  18       15.97       11.65      7.00 o 
   6   1  18       12.25        4.97      8.06 o 
  -6   2  18       42.33       35.37      4.90 o 
  -5   2  18       12.28       10.62      4.59 o 
  -4   2  18     1937.99     2009.69     24.13 o 
  -3   2  18     2751.91     2682.19     35.23 o 
  -2   2  18      165.38      141.04      5.16 o 
  -1   2  18       13.22       17.69      2.12 o 
   0   2  18      419.13      405.72     17.76 o 
   1   2  18      238.36      205.25     10.74 o 
   2   2  18     2905.74     2743.92     99.43 o 
   3   2  18      163.60      149.70     10.34 o 
   4   2  18       63.46       72.76      9.59 o 
   5   2  18        0.15        0.69      2.46 o 
  -6   3  18       19.32       14.21     15.62 o 
  -5   3  18        8.90        9.46      6.53 o 
  -4   3  18      252.35      269.23     18.83 o 
  -3   3  18      132.77      125.96      8.77 o 
  -2   3  18      147.29      137.28      4.70 o 
  -1   3  18        3.07        3.58      1.41 o 
   0   3  18       37.51       38.78      8.38 o 
   1   3  18       79.17       70.85      9.70 o 
   2   3  18        4.09        3.45      3.93 o 
   3   3  18       35.53       41.59      7.15 o 
   4   3  18       78.79       73.71     15.65 o 
   5   3  18        3.46        4.81      6.06 o 
  -6   4  18        2.57        2.54      2.99 o 
  -5   4  18       99.41      103.54      8.51 o 
  -4   4  18       86.08       83.28      7.71 o 
  -3   4  18        0.26       -0.67      2.01 o 
  -2   4  18       57.64       58.89      5.17 o 
  -1   4  18       23.54       39.60      4.90 o 
   0   4  18       34.56       33.06      7.75 o 
   1   4  18     1018.52     1017.12     37.80 o 
   2   4  18      144.30      147.04     10.39 o 
   3   4  18       28.75       23.87      9.94 o 
   4   4  18       23.39       28.68      6.93 o 
   5   4  18        2.06        4.88      4.03 o 
  -5   5  18        0.56        1.20      1.64 o 
  -4   5  18       14.80       12.70      4.36 o 
  -3   5  18       23.78       27.77      5.85 o 
  -2   5  18       20.61       21.72      8.52 o 
  -1   5  18        2.94        5.87      2.21 o 
   0   5  18      147.74      152.34      7.48 o 
   1   5  18      117.00      120.02     10.03 o 
   2   5  18        0.34        0.07      2.80 o 
   3   5  18        4.72        5.60      2.59 o 
   4   5  18       24.04       15.78      8.86 o 
  -4   6  18       14.89       15.92      3.59 o 
  -3   6  18       11.76        8.41      4.95 o 
  -2   6  18       15.43       16.39      8.34 o 
  -1   6  18        0.65        1.66      2.56 o 
   0   6  18       71.91       76.64      7.92 o 
   1   6  18       41.00       41.21      4.45 o 
   2   6  18       97.60      107.67      9.53 o 
   3   6  18       47.71       55.27      6.59 o 
  -3   7  18       56.98       61.38      6.79 o 
  -2   7  18       38.38       31.51      8.42 o 
  -1   7  18        4.65        2.49      2.84 o 
   0   7  18       28.60       22.00     13.75 o 
   1   7  18        0.74        1.65      2.58 o 
   2   7  18        0.01        0.05      2.18 o 
  -1   8  18        4.27        4.39      3.07 o 
  -2  -8  19        0.93        1.93      1.80 o 
  -1  -8  19        0.07        0.38      1.14 o 
   0  -8  19       11.33        5.25      4.05 o 
   1  -8  19      108.08      101.80      7.75 o 
   2  -8  19        0.89        3.79      3.28 o 
   3  -8  19        6.41        7.83      4.93 o 
  -4  -7  19       28.91       19.04      6.86 o 
  -3  -7  19        3.42        3.26      2.08 o 
  -2  -7  19        5.16        7.17      3.98 o 
  -1  -7  19      225.03      261.30      9.90 o 
   0  -7  19        7.23        8.69      5.73 o 
   1  -7  19       24.73       13.33      7.14 o 
   2  -7  19        7.96       10.52      5.59 o 
   3  -7  19        0.10        1.34      2.52 o 
   4  -7  19       13.52       14.69      3.31 o 
  -4  -6  19        0.29        0.46      2.06 o 
  -3  -6  19        1.26        1.49      1.91 o 
  -2  -6  19        1.00        1.96      1.43 o 
  -1  -6  19       10.70       11.59      4.42 o 
   0  -6  19       75.10       79.75      6.50 o 
   1  -6  19       79.54       80.17      8.23 o 
   2  -6  19        0.33        1.29      1.51 o 
   3  -6  19       16.30       16.03      3.44 o 
   4  -6  19        2.46        3.28      3.96 o 
   5  -6  19        6.33        9.10      5.42 o 
  -5  -5  19       21.75       18.92      6.85 o 
  -4  -5  19        5.68        8.46      6.36 o 
  -3  -5  19       30.44       35.55      4.36 o 
  -2  -5  19       93.10       99.49     10.36 o 
  -1  -5  19       29.94       33.44      4.55 o 
   0  -5  19       24.39       19.89      2.68 o 
   1  -5  19      136.79      145.48      4.91 o 
   2  -5  19       39.91       45.05      6.39 o 
   3  -5  19       56.65       54.29     12.39 o 
   4  -5  19        0.62        0.82      3.23 o 
   5  -5  19       39.23       39.82      5.56 o 
  -6  -4  19        5.03        2.77      2.44 o 
  -5  -4  19       66.19       62.63      7.27 o 
  -4  -4  19       18.33       14.28      6.63 o 
  -3  -4  19        4.23        3.96      7.02 o 
  -2  -4  19        8.08        7.57      2.68 o 
  -1  -4  19        5.27        6.21      3.52 o 
   0  -4  19        1.51        1.57      1.36 o 
   1  -4  19        0.06        0.47      0.57 o 
   2  -4  19        1.07        2.62      3.25 o 
   3  -4  19        2.65        1.77      2.05 o 
   4  -4  19        0.30        0.07      2.97 o 
   5  -4  19       15.35       11.17     11.12 o 
  -6  -3  19       33.53       35.69      4.87 o 
  -5  -3  19      116.04      110.61     12.30 o 
  -4  -3  19       22.51       25.34      8.71 o 
  -3  -3  19      105.82       95.04      8.41 o 
  -2  -3  19      883.87      899.61     32.08 o 
  -1  -3  19      308.47      314.27     15.17 o 
   0  -3  19        0.03        1.50      1.48 o 
   1  -3  19      607.42      547.36     30.38 o 
   2  -3  19     1575.30     1609.51     27.57 o 
   3  -3  19      170.63      152.06     10.84 o 
   4  -3  19       21.83       23.40     11.66 o 
   5  -3  19       63.30       73.02      9.24 o 
   6  -3  19       90.69      115.04     13.17 o 
  -6  -2  19       28.65       26.78      3.79 o 
  -5  -2  19       32.86       30.69      4.70 o 
  -4  -2  19        3.21        2.00      1.97 o 
  -3  -2  19        1.86        1.65      0.58 o 
  -2  -2  19      193.09      176.80     13.38 o 
  -1  -2  19       34.14       32.91      2.46 o 
   0  -2  19       15.35       15.76      2.74 o 
   1  -2  19      477.14      472.10     13.36 o 
   2  -2  19       10.78        9.75      1.39 o 
   3  -2  19       64.40       65.31      7.21 o 
   4  -2  19        6.52        7.68      3.98 o 
   5  -2  19        3.26        5.18      3.37 o 
   6  -2  19        0.59        1.84      2.29 o 
  -6  -1  19       11.83        9.35      7.61 o 
  -5  -1  19        1.33        1.51      1.44 o 
  -4  -1  19       25.86       31.94      4.24 o 
  -3  -1  19       20.05       20.70      2.42 o 
  -2  -1  19       45.04       43.42      5.56 o 
  -1  -1  19       11.48       22.83      6.01 o 
   0  -1  19      648.11      642.79     27.85 o 
   1  -1  19      126.31      130.49      6.10 o 
   2  -1  19       23.54       22.76      2.55 o 
   3  -1  19      113.38       78.29      5.50 o 
   4  -1  19      150.99       98.33      6.76 o 
   5  -1  19      184.18      184.50     13.67 o 
   6  -1  19        3.90        7.35      4.69 o 
  -6   0  19        1.00        1.86      3.65 o 
  -5   0  19       12.32       12.23      5.39 o 
  -4   0  19      125.08      127.30      6.79 o 
  -3   0  19      101.19      101.75      6.54 o 
  -2   0  19       20.59       22.14      2.98 o 
  -1   0  19       53.72       61.18      8.21 o 
   0   0  19        7.89        9.84      2.73 o 
   1   0  19       27.34       29.95      8.67 o 
   2   0  19        0.04        0.02      1.55 o 
   3   0  19       28.64       25.97      3.38 o 
   4   0  19        3.02        2.05      2.23 o 
   5   0  19        3.75        0.75      5.02 o 
   6   0  19        0.22        1.27      3.23 o 
  -6   1  19        0.01        1.67      2.38 o 
  -5   1  19       44.13       56.36      7.16 o 
  -4   1  19       12.86       10.80      2.09 o 
  -3   1  19     2780.70     2714.09     37.23 o 
  -2   1  19       87.38       97.46      5.72 o 
  -1   1  19      153.95      173.91      8.77 o 
   0   1  19      158.14      157.54      5.76 o 
   1   1  19      375.32      339.18     16.37 o 
   2   1  19      458.72      458.89     20.16 o 
   3   1  19       31.15       25.90      8.22 o 
   4   1  19        8.08        1.83      1.31 o 
   5   1  19        2.42        2.48      2.07 o 
   6   1  19       61.05       65.58     13.13 o 
  -6   2  19       15.77       14.94      8.98 o 
  -5   2  19        0.34        0.75      1.04 o 
  -4   2  19      165.80      170.08     17.12 o 
  -3   2  19      136.75      119.51      8.60 o 
  -2   2  19       44.31       41.08      2.87 o 
  -1   2  19       31.23       30.09      2.63 o 
   0   2  19       16.50       14.90      3.19 o 
   1   2  19       64.96       76.55     27.46 o 
   2   2  19        4.75        1.97      2.25 o 
   3   2  19       65.09       62.24      6.79 o 
   4   2  19       13.70       12.10      5.46 o 
   5   2  19       15.02        9.82      9.68 o 
  -6   3  19       15.57        5.30     10.01 o 
  -5   3  19       47.49       38.91      4.23 o 
  -4   3  19      544.66      498.75     33.46 o 
  -3   3  19       37.88       40.25      4.15 o 
  -2   3  19        1.35        1.97      0.61 o 
  -1   3  19        4.12        3.40      1.27 o 
   0   3  19       78.89       61.31      5.48 o 
   1   3  19     1279.12     1282.48     39.53 o 
   2   3  19      710.23      714.09     22.06 o 
   3   3  19      454.20      437.32     29.93 o 
   4   3  19       35.20       29.86     26.98 o 
   5   3  19        0.00        1.30      2.97 o 
  -6   4  19        0.01        1.11      3.23 o 
  -5   4  19       19.69       11.49      7.56 o 
  -4   4  19       11.03        8.44      4.81 o 
  -3   4  19        5.89        5.95      2.06 o 
  -2   4  19        5.70        5.68      3.82 o 
  -1   4  19        0.00        0.04      1.91 o 
   0   4  19       39.34       38.36      3.19 o 
   1   4  19      128.44      125.96     14.79 o 
   2   4  19       21.02       18.31      8.51 o 
   3   4  19      107.12      101.54     11.57 o 
   4   4  19        1.72        2.85      2.14 o 
   5   4  19       11.87        9.24     11.59 o 
  -5   5  19        4.38        2.26      1.64 o 
  -4   5  19       43.26       46.17      4.70 o 
  -3   5  19      156.32      175.86     10.71 o 
  -2   5  19      106.76      126.96     11.24 o 
  -1   5  19       19.51        8.63      3.26 o 
   0   5  19       86.54       76.51      7.91 o 
   1   5  19       61.28       68.80     12.57 o 
   2   5  19        5.99        8.58      3.46 o 
   3   5  19        2.44        3.46      2.12 o 
   4   5  19       13.67       15.76      8.37 o 
  -4   6  19        0.70        1.00      1.45 o 
  -3   6  19       12.38        9.15      5.59 o 
  -2   6  19       39.28       37.25      6.77 o 
  -1   6  19        0.00       -0.21      2.35 o 
   0   6  19        1.10        1.15      2.58 o 
   1   6  19       56.84       47.75      6.17 o 
   2   6  19        0.60       -1.26      3.09 o 
   3   6  19       14.02       12.66      4.07 o 
  -3   7  19       50.67       50.09      6.41 o 
  -2   7  19        3.06        1.64      2.37 o 
  -1   7  19       11.85       18.64     10.73 o 
   0   7  19      113.38      130.58      9.62 o 
   1   7  19        8.74        7.53      3.63 o 
   2   7  19       10.76       11.00      7.62 o 
  -2  -8  20        6.94        6.25      4.96 o 
  -1  -8  20       17.81        8.55      8.25 o 
   0  -8  20       59.35       45.15      5.40 o 
   1  -8  20       18.85       13.05     10.10 o 
   2  -8  20        9.08        7.93      7.81 o 
  -4  -7  20        1.53        1.58      1.60 o 
  -3  -7  20        8.87        5.58      5.52 o 
  -2  -7  20        0.42        0.64      1.13 o 
  -1  -7  20       65.46       67.01      4.36 o 
   0  -7  20       32.93       39.85      3.89 o 
   1  -7  20        4.58        5.13      3.33 o 
   2  -7  20        4.60        3.57      2.54 o 
   3  -7  20        0.63        1.43      2.69 o 
   4  -7  20        0.99        2.78      2.99 o 
  -4  -6  20        7.67        6.19      4.35 o 
  -3  -6  20        5.02        7.47      3.13 o 
  -2  -6  20       56.17       60.78      6.17 o 
  -1  -6  20       28.05       32.39      9.74 o 
   0  -6  20       29.44       24.29      3.25 o 
   1  -6  20       16.81       18.07      8.67 o 
   2  -6  20       50.65       52.85      5.36 o 
   3  -6  20        1.91       -0.05      2.62 o 
   4  -6  20        0.51        1.01      2.38 o 
  -5  -5  20       15.94       10.41      3.34 o 
  -4  -5  20       32.38       33.20      6.29 o 
  -3  -5  20        3.24        2.69      2.01 o 
  -2  -5  20        1.20        3.75      2.38 o 
  -1  -5  20        3.50        5.85      3.38 o 
   0  -5  20        5.59        6.07      3.71 o 
   1  -5  20        0.73        1.52      0.99 o 
   2  -5  20        0.02        4.19      2.92 o 
   3  -5  20        7.60        9.10      6.90 o 
   4  -5  20        0.01        1.70      4.36 o 
   5  -5  20       15.66       16.35     15.08 o 
  -5  -4  20        0.68        1.19      1.37 o 
  -4  -4  20      175.49      176.27     10.82 o 
  -3  -4  20      586.64      597.88     19.37 o 
  -2  -4  20      431.61      426.59     18.32 o 
  -1  -4  20       52.40       50.79      5.82 o 
   0  -4  20      148.94      141.36      4.92 o 
   1  -4  20      164.25      146.18     10.73 o 
   2  -4  20       61.80       61.60      7.89 o 
   3  -4  20        9.99       10.06      3.63 o 
   4  -4  20       17.48       17.01      7.52 o 
   5  -4  20        0.53        0.49      2.38 o 
  -6  -3  20        5.83        5.74      3.63 o 
  -5  -3  20        3.62        1.81      2.35 o 
  -4  -3  20       88.28       85.66      8.38 o 
  -3  -3  20       86.25       87.44      6.90 o 
  -2  -3  20       28.45       26.22      3.23 o 
  -1  -3  20        3.53        5.14      2.28 o 
   0  -3  20      244.09      239.74     11.86 o 
   1  -3  20        1.51        1.93      0.82 o 
   2  -3  20       67.28       63.96      5.88 o 
   3  -3  20        1.30        2.38      4.52 o 
   4  -3  20       44.87       42.93     20.01 o 
   5  -3  20       20.83       25.97      6.48 o 
   6  -3  20       57.82       60.42      8.67 o 
  -6  -2  20       64.92       72.09      7.27 o 
  -5  -2  20       11.19       16.78      3.01 o 
  -4  -2  20      234.27      228.60      8.43 o 
  -3  -2  20       88.91       86.09      5.51 o 
  -2  -2  20       78.52       72.59      5.14 o 
  -1  -2  20      308.61      310.23     15.24 o 
   0  -2  20      138.77      141.31      5.33 o 
   1  -2  20      201.74      180.72     12.13 o 
   2  -2  20      156.37      149.05      5.30 o 
   3  -2  20       86.38       71.42      5.15 o 
   4  -2  20       42.47       32.99     17.65 o 
   5  -2  20       44.74       34.33      5.14 o 
   6  -2  20        7.96        6.62      6.17 o 
  -6  -1  20       17.71       27.85      9.31 o 
  -5  -1  20        0.35        0.52      1.93 o 
  -4  -1  20        8.89       11.85      3.91 o 
  -3  -1  20        7.18        6.59      2.12 o 
  -2  -1  20      323.44      315.90     15.30 o 
  -1  -1  20      252.83      253.51     17.91 o 
   0  -1  20       65.86       72.86      5.53 o 
   1  -1  20       14.93       29.30     11.32 o 
   2  -1  20        4.33        7.47      2.83 o 
   3  -1  20       28.67       23.84      3.58 o 
   4  -1  20       22.26        9.09      3.94 o 
   5  -1  20        1.96        3.51      4.10 o 
   6  -1  20       29.14       33.34     10.53 o 
  -6   0  20       11.06        7.59     11.29 o 
  -5   0  20      167.11      179.70     10.13 o 
  -4   0  20      483.46      518.64     12.89 o 
  -3   0  20      137.13      153.45      6.88 o 
  -2   0  20      447.37      464.52     21.61 o 
  -1   0  20      216.70      243.00      8.49 o 
   0   0  20       48.52       40.60      3.80 o 
   1   0  20        0.57        3.06      1.67 o 
   2   0  20       71.23       66.67      7.52 o 
   3   0  20        0.89       10.52      4.29 o 
   4   0  20       92.48      122.70      9.71 o 
   5   0  20      100.36      121.94     14.73 o 
   6   0  20        3.14        6.67      9.21 o 
  -6   1  20        0.58        1.30      3.49 o 
  -5   1  20       14.09       10.91      5.56 o 
  -4   1  20       36.04       42.04      3.51 o 
  -3   1  20      289.17      272.12     12.73 o 
  -2   1  20       64.49       57.84      3.62 o 
  -1   1  20        7.21        6.83      2.23 o 
   0   1  20        0.28        0.86      0.90 o 
   1   1  20        4.08        2.10      2.65 o 
   2   1  20        0.00       -1.64      5.78 o 
   3   1  20        6.18        3.87      3.22 o 
   4   1  20        1.38        4.62      2.50 o 
   5   1  20        0.86        1.81      1.83 o 
  -6   2  20       24.81       21.75     14.75 o 
  -5   2  20      116.44      116.63      7.76 o 
  -4   2  20      640.93      661.54     43.56 o 
  -3   2  20      222.19      210.43      4.55 o 
  -2   2  20      648.24      632.39     15.79 o 
  -1   2  20      160.12      166.63      8.72 o 
   0   2  20       23.07       20.25      6.18 o 
   1   2  20     4954.09     5022.01     74.96 o 
   2   2  20      663.31      673.26     40.46 o 
   3   2  20       62.81       48.37      4.66 o 
   4   2  20       47.84       60.20      7.51 o 
   5   2  20       65.65       72.67      8.82 o 
  -6   3  20        5.52        4.12      3.96 o 
  -5   3  20        0.54        1.18      1.85 o 
  -4   3  20       61.35       64.85      6.33 o 
  -3   3  20        2.23        3.94      1.38 o 
  -2   3  20       36.53       37.35      3.57 o 
  -1   3  20        5.24        5.13      1.34 o 
   0   3  20       87.08       81.46      7.66 o 
   1   3  20      101.98       93.35      9.80 o 
   2   3  20        0.23        0.22      2.19 o 
   3   3  20       19.31       13.98      6.24 o 
   4   3  20       34.02       24.19     13.22 o 
   5   3  20       43.22       61.31      9.87 o 
  -5   4  20       58.73       68.90      5.85 o 
  -4   4  20        1.20        1.13      2.01 o 
  -3   4  20        0.02        1.16      1.61 o 
  -2   4  20       55.58       58.40      5.96 o 
  -1   4  20        4.10        4.79      2.82 o 
   0   4  20       85.97       87.83      6.66 o 
   1   4  20      149.83      150.59      8.01 o 
   2   4  20       79.33       79.50     12.09 o 
   3   4  20        1.54       -1.56      3.89 o 
   4   4  20       16.31       12.58     15.95 o 
  -5   5  20        1.91        3.06      2.45 o 
  -4   5  20       44.87       45.53      5.85 o 
  -3   5  20        0.96        2.16      1.56 o 
  -2   5  20       90.38       89.63      8.78 o 
  -1   5  20       13.71       14.82      5.13 o 
   0   5  20      100.48       87.43     18.06 o 
   1   5  20       19.58       21.80      6.65 o 
   2   5  20        1.46        1.20      2.77 o 
   3   5  20        0.24        1.67      2.23 o 
   4   5  20        4.19        5.96      4.03 o 
  -4   6  20        1.46        2.43      2.84 o 
  -3   6  20       13.44       12.20      6.33 o 
  -2   6  20        6.12        5.15      3.46 o 
  -1   6  20       60.09       48.13      4.63 o 
   0   6  20       36.14       32.89     10.47 o 
   1   6  20        2.11        4.87      2.78 o 
   2   6  20       19.59       18.96     10.96 o 
   3   6  20        7.41        7.39      5.31 o 
  -3   7  20        4.47        7.82      8.20 o 
  -2   7  20       29.94       22.46     13.70 o 
  -1   7  20        2.44        0.37      2.75 o 
   0   7  20        1.46        0.41      2.64 o 
   1   7  20        1.74        6.38      3.57 o 
  -2  -8  21        6.43        6.95      5.39 o 
  -1  -8  21       12.11        6.68      6.19 o 
   0  -8  21       26.83       26.83      4.59 o 
   1  -8  21       18.51       10.97      9.88 o 
   2  -8  21        1.13        2.70      2.49 o 
  -3  -7  21        8.84        7.30      4.75 o 
  -2  -7  21        9.69        5.40      3.76 o 
  -1  -7  21        5.47        9.00      5.11 o 
   0  -7  21       62.35       49.03      4.46 o 
   1  -7  21       14.81       16.31      7.68 o 
   2  -7  21        1.12        1.08      2.80 o 
   3  -7  21       68.37       73.42      8.62 o 
  -4  -6  21        6.33        5.00      3.60 o 
  -3  -6  21        3.60        3.94      1.83 o 
  -2  -6  21        0.53        2.01      1.84 o 
  -1  -6  21        0.04        0.26      2.64 o 
   0  -6  21       29.80       30.40      4.15 o 
   1  -6  21       36.00       48.01      5.53 o 
   2  -6  21       38.87       42.51      7.09 o 
   3  -6  21        1.74        1.74      1.96 o 
   4  -6  21       33.19       46.77      6.41 o 
  -5  -5  21       47.07       38.24      5.44 o 
  -4  -5  21        0.12        0.58      1.90 o 
  -3  -5  21        9.68        8.72      5.54 o 
  -2  -5  21       44.38       50.35      5.49 o 
  -1  -5  21       97.13       99.07      8.69 o 
   0  -5  21        1.94        2.55      1.92 o 
   1  -5  21        1.55        1.81      1.23 o 
   2  -5  21       12.48       18.38      8.91 o 
   3  -5  21       41.47       48.26      6.76 o 
   4  -5  21       19.84       18.12     11.95 o 
   5  -5  21        3.08        2.26      1.56 o 
  -5  -4  21       29.18       24.61      3.64 o 
  -4  -4  21       24.58       23.03     10.72 o 
  -3  -4  21        6.83        5.48      4.66 o 
  -2  -4  21       44.27       42.22      9.06 o 
  -1  -4  21        0.05        1.41      2.10 o 
   0  -4  21       33.42       30.69      4.87 o 
   1  -4  21      338.16      312.23     23.45 o 
   2  -4  21        0.64        3.16      3.02 o 
   3  -4  21       48.91       45.62      7.68 o 
   4  -4  21       16.46       17.20     10.37 o 
   5  -4  21        0.37        2.64      3.04 o 
  -6  -3  21       30.07       35.35      6.86 o 
  -5  -3  21       15.46       19.99      3.31 o 
  -4  -3  21      287.39      287.77     23.47 o 
  -3  -3  21      512.85      528.41     17.33 o 
  -2  -3  21      173.60      157.69      7.75 o 
  -1  -3  21       13.61       14.46      4.80 o 
   0  -3  21       37.60       31.23      2.49 o 
   1  -3  21      415.36      406.63     20.27 o 
   2  -3  21      515.56      460.65     11.46 o 
   3  -3  21       15.48       23.54     15.13 o 
   4  -3  21      112.67      107.71     11.45 o 
   5  -3  21        4.08       13.43      4.50 o 
  -6  -2  21        0.26        1.46      1.91 o 
  -5  -2  21        5.20        3.92      2.25 o 
  -4  -2  21        3.70        6.13      2.57 o 
  -3  -2  21       13.37       11.43      1.07 o 
  -2  -2  21      136.99      134.31      9.25 o 
  -1  -2  21       84.83       83.13      7.25 o 
   0  -2  21       18.06       21.16      3.18 o 
   1  -2  21      194.85      182.57     10.75 o 
   2  -2  21        0.17       -0.08      0.56 o 
   3  -2  21       77.06       64.22      5.49 o 
   4  -2  21       21.15       18.99     14.85 o 
   5  -2  21       12.74       18.12     12.75 o 
   6  -2  21       36.55       40.62      6.76 o 
  -6  -1  21       24.46       17.44     10.82 o 
  -5  -1  21       53.03       58.98      5.03 o 
  -4  -1  21       98.61      108.08      9.39 o 
  -3  -1  21        6.60        5.87      1.92 o 
  -2  -1  21        0.97        1.93      1.75 o 
  -1  -1  21        5.92        5.88      2.27 o 
   0  -1  21        6.62        6.90      2.15 o 
   1  -1  21        0.72        1.04      1.12 o 
   2  -1  21       28.85       30.10      7.23 o 
   3  -1  21        0.13        1.78      2.01 o 
   4  -1  21        0.00        0.84      1.10 o 
   5  -1  21        4.18        1.11      3.20 o 
   6  -1  21      110.54      125.01     14.33 o 
  -6   0  21        1.46        2.40      2.22 o 
  -5   0  21       17.02       15.91     11.95 o 
  -4   0  21      205.15      219.03      6.05 o 
  -3   0  21      123.11      124.68      4.11 o 
  -2   0  21        2.87        3.98      2.10 o 
  -1   0  21      112.56      122.69      6.98 o 
   0   0  21        7.81        8.46      2.77 o 
   1   0  21       26.59       24.91      3.98 o 
   2   0  21        0.29       -2.15      2.79 o 
   3   0  21       40.56       35.36      5.40 o 
   4   0  21        4.26        6.57      2.86 o 
   5   0  21        0.11       -1.34      4.22 o 
   6   0  21        2.90        2.99      4.27 o 
  -6   1  21       53.84       57.66      7.75 o 
  -5   1  21       11.02        9.73      3.51 o 
  -4   1  21     1463.11     1558.90     30.87 o 
  -3   1  21     1487.49     1332.24    107.28 o 
  -2   1  21       27.23       28.47     14.08 o 
  -1   1  21      113.52      115.37      9.70 o 
   0   1  21       10.15        9.20      5.54 o 
   1   1  21     1380.72     1348.77     48.77 o 
   2   1  21      673.78      700.29     46.61 o 
   3   1  21      301.88      263.73     10.51 o 
   4   1  21        2.87        3.77      1.91 o 
   5   1  21       48.59       41.99      7.36 o 
  -6   2  21        0.52       -0.09      2.95 o 
  -5   2  21        1.14        1.15      1.36 o 
  -4   2  21        6.02        6.98      2.80 o 
  -3   2  21        8.98        2.08      3.37 o 
  -2   2  21       31.58       26.12      2.94 o 
  -1   2  21       22.59       19.44      3.81 o 
   0   2  21       10.91       10.93      4.23 o 
   1   2  21       51.42       60.01     32.04 o 
   2   2  21        2.68       -0.29      3.20 o 
   3   2  21       47.49       42.56      8.16 o 
   4   2  21        1.30        0.64      2.28 o 
   5   2  21        0.00       -1.60      2.98 o 
  -6   3  21        4.94        3.82      5.25 o 
  -5   3  21        9.08        8.12      2.37 o 
  -4   3  21      543.37      565.04     29.01 o 
  -3   3  21      106.53       98.81      8.84 o 
  -2   3  21        6.20        1.89      1.66 o 
  -1   3  21       17.45       16.49      4.02 o 
   0   3  21      327.92      275.69      9.28 o 
   1   3  21      258.23      231.68      9.22 o 
   2   3  21        7.61       14.48      4.29 o 
   3   3  21      155.55      153.90     13.96 o 
   4   3  21       42.97       51.41      9.00 o 
   5   3  21       23.29       18.03     19.37 o 
  -5   4  21       16.06       14.69      4.17 o 
  -4   4  21        9.47       14.07      4.98 o 
  -3   4  21       34.05       31.97      4.98 o 
  -2   4  21        0.63       -1.17      2.16 o 
  -1   4  21       16.18       17.59      6.93 o 
   0   4  21        0.44       -1.78      2.31 o 
   1   4  21       47.69       47.91     21.00 o 
   2   4  21       17.62       17.04      3.98 o 
   3   4  21       32.81       30.61     14.35 o 
   4   4  21        0.02        4.27      4.88 o 
  -5   5  21       26.94       30.18      4.51 o 
  -4   5  21        7.81        8.53      3.78 o 
  -3   5  21        3.15        3.10      2.72 o 
  -2   5  21        0.04        1.86      1.82 o 
  -1   5  21       29.49       28.83      5.92 o 
   0   5  21       20.30       14.87      3.66 o 
   1   5  21       86.49       80.76      8.72 o 
   2   5  21      390.08      433.35     27.80 o 
   3   5  21        1.75        5.52      3.15 o 
   4   5  21        3.53       11.19      5.54 o 
  -4   6  21        2.91        3.04      1.96 o 
  -3   6  21        0.36        0.25      1.72 o 
  -2   6  21       78.05       78.28      7.75 o 
  -1   6  21       38.41       36.97      3.78 o 
   0   6  21       20.23       17.81      8.58 o 
   1   6  21       38.10       32.72     12.45 o 
   2   6  21       33.84       41.65      5.15 o 
   3   6  21        6.65        5.80      4.38 o 
  -3   7  21       20.11        9.20      8.12 o 
  -2   7  21       10.32        7.18      3.52 o 
  -1   7  21        8.90        8.04      6.81 o 
   0   7  21       34.79       41.29      4.88 o 
   1   7  21       78.68       80.56      8.12 o 
  -2  -8  22        2.79        3.47      2.61 o 
  -1  -8  22       24.60       26.11     14.44 o 
   0  -8  22       17.39        6.44      5.29 o 
   1  -8  22        5.90        5.96      9.38 o 
   2  -8  22        5.80        3.93      4.27 o 
  -3  -7  22        0.34        2.56      2.24 o 
  -2  -7  22        5.80        4.36      3.70 o 
  -1  -7  22       44.00       37.46      4.03 o 
   0  -7  22       54.40       59.96      5.84 o 
   1  -7  22        0.76        1.77      2.00 o 
   2  -7  22        0.50        1.98      2.10 o 
   3  -7  22        2.39        2.59      3.75 o 
  -4  -6  22       13.94       10.67      4.17 o 
  -3  -6  22       10.20        8.21      4.22 o 
  -2  -6  22       58.40       63.32      7.71 o 
  -1  -6  22       20.92       25.82      3.77 o 
   0  -6  22        4.29        7.41      4.28 o 
   1  -6  22        0.00       -1.06      3.32 o 
   2  -6  22      149.88      179.20     12.72 o 
   3  -6  22       17.97       16.35     10.46 o 
   4  -6  22        4.53        4.05      4.62 o 
  -5  -5  22        0.52        1.23      1.47 o 
  -4  -5  22       59.41       60.36      7.37 o 
  -3  -5  22       74.34       66.61      7.37 o 
  -2  -5  22        3.81        3.84      2.55 o 
  -1  -5  22       34.61       40.24     10.81 o 
   0  -5  22       73.09       72.83      6.78 o 
   1  -5  22        3.98        3.66      1.65 o 
   2  -5  22        9.77        6.34      3.77 o 
   3  -5  22        0.23       -1.32      3.13 o 
   4  -5  22        4.39        5.09      2.80 o 
   5  -5  22        0.03        0.42      1.32 o 
  -5  -4  22        0.59        1.01      1.31 o 
  -4  -4  22      326.39      334.50     15.13 o 
  -3  -4  22      376.41      365.24     25.60 o 
  -2  -4  22       10.58       10.10      5.44 o 
  -1  -4  22       80.91       77.23      6.94 o 
   0  -4  22        7.65        5.49      2.46 o 
   1  -4  22      983.04     1047.01     17.79 o 
   2  -4  22      252.15      249.80     13.48 o 
   3  -4  22       96.08       88.60     11.97 o 
   4  -4  22       33.45       25.10     13.86 o 
   5  -4  22       18.32        7.00     15.95 o 
  -6  -3  22       38.85       49.99      5.26 o 
  -5  -3  22        0.04        0.02      1.62 o 
  -4  -3  22       10.89       12.47      3.79 o 
  -3  -3  22       44.38       49.57      6.08 o 
  -2  -3  22       88.74       83.58      6.22 o 
  -1  -3  22      148.61      145.32      5.47 o 
   0  -3  22       53.68       55.69      5.46 o 
   1  -3  22       34.35       33.98      5.85 o 
   2  -3  22        8.98        7.83      2.87 o 
   3  -3  22       59.35       55.19      8.29 o 
   4  -3  22       49.36       45.20      8.70 o 
   5  -3  22       11.41       11.17      8.53 o 
  -6  -2  22       79.01       89.85     12.02 o 
  -5  -2  22       54.07       54.69      5.02 o 
  -4  -2  22        3.94        4.07      2.24 o 
  -3  -2  22        8.88       11.73      2.98 o 
  -2  -2  22       83.58       66.57      6.60 o 
  -1  -2  22       36.04       34.00      4.87 o 
   0  -2  22        8.84       12.24      3.98 o 
   1  -2  22      816.51      793.99     28.79 o 
   2  -2  22       55.20       45.83      4.01 o 
   3  -2  22        3.85        0.99      1.40 o 
   4  -2  22        0.00       -0.35      3.79 o 
   5  -2  22        3.33       12.02      7.89 o 
  -6  -1  22       26.08       30.99     22.81 o 
  -5  -1  22       60.02       55.38      5.74 o 
  -3  -1  22       78.36      138.87     39.42 o 
  -2  -1  22      560.71      583.88     21.34 o 
  -1  -1  22       32.67       34.71      4.79 o 
   0  -1  22       39.02       32.38      4.15 o 
   1  -1  22       31.59      125.23      5.26 o 
   2  -1  22       59.78       60.49     27.73 o 
   3  -1  22       75.82       79.15      6.37 o 
   4  -1  22       26.22       22.95      5.04 o 
   5  -1  22        0.17        0.52      4.10 o 
  -6   0  22       38.30       33.74      6.36 o 
  -5   0  22       84.11       88.41      9.17 o 
  -4   0  22      468.57      505.29     11.63 o 
  -3   0  22       79.90       91.27      6.44 o 
  -2   0  22      597.48      656.06     24.10 o 
  -1   0  22        0.17        1.27      1.22 o 
   0   0  22       51.09       52.62      5.09 o 
   1   0  22      884.25      954.72     34.17 o 
   2   0  22     2209.10     2417.27     31.61 o 
   3   0  22      382.86      290.17     23.87 o 
   4   0  22        5.64        1.64      1.54 o 
   5   0  22        0.18        2.40      3.70 o 
  -6   1  22       11.50        5.84      7.92 o 
  -5   1  22        6.22        7.63      4.48 o 
  -4   1  22        2.61        2.71      3.02 o 
  -3   1  22      115.44      224.49     55.40 o 
  -2   1  22       33.69       32.40      4.12 o 
  -1   1  22        0.01        1.39      1.10 o 
   0   1  22        0.63        1.01      1.26 o 
   1   1  22       32.40       31.48      4.32 o 
   2   1  22        1.91       -0.28      3.63 o 
   3   1  22        2.33        2.62      2.20 o 
   4   1  22        1.57        1.71      1.40 o 
   5   1  22        0.46        1.66      2.24 o 
  -6   2  22        0.85        1.41      3.06 o 
  -5   2  22       74.12       65.93      9.31 o 
  -4   2  22      262.31      247.52     20.63 o 
  -3   2  22        5.42        6.33      2.91 o 
  -2   2  22       49.10       48.89      3.45 o 
  -1   2  22      180.86      171.56      5.75 o 
   0   2  22      126.96      124.04      6.05 o 
   1   2  22       76.58       70.60      7.05 o 
   2   2  22     1037.41     1001.56     66.90 o 
   3   2  22       10.14       10.60      3.51 o 
   4   2  22        3.59        3.67      3.42 o 
   5   2  22      224.92      269.36     21.83 o 
  -6   3  22        0.01        1.39      2.97 o 
  -5   3  22       20.71       16.03      7.97 o 
  -4   3  22       11.56       11.72      5.87 o 
  -3   3  22        2.69        2.56      1.67 o 
  -2   3  22        3.79        4.67      2.52 o 
  -1   3  22        2.31        2.95      1.56 o 
   0   3  22       13.08        7.74      2.56 o 
   1   3  22       43.01       37.67      4.13 o 
   2   3  22        2.54        3.90      2.50 o 
   3   3  22        3.36        3.91      2.38 o 
   4   3  22        0.38        0.87      2.36 o 
  -5   4  22       22.80       21.58      4.33 o 
  -4   4  22        0.05        1.57      2.28 o 
  -3   4  22      109.76      111.57      7.63 o 
  -2   4  22       41.00       33.82      5.74 o 
  -1   4  22       14.28       10.16      2.63 o 
   0   4  22      110.03       87.56      6.93 o 
   1   4  22       86.64       73.82      8.63 o 
   2   4  22       14.43       16.02     10.98 o 
   3   4  22        1.40        1.86      4.01 o 
   4   4  22        1.10        3.75      5.40 o 
  -5   5  22       42.04       52.97      5.46 o 
  -4   5  22       29.08       24.58      4.32 o 
  -3   5  22       60.63       61.06      5.69 o 
  -2   5  22       74.21       67.41      6.78 o 
  -1   5  22        0.73        0.71      2.85 o 
   0   5  22       48.21       46.43      6.84 o 
   1   5  22        2.39        1.12      2.95 o 
   2   5  22        3.70        4.56      5.18 o 
   3   5  22       38.41       39.17     10.18 o 
  -4   6  22        0.72        1.73      2.26 o 
  -3   6  22       75.63       98.27      7.52 o 
  -2   6  22       17.17       21.24     11.08 o 
  -1   6  22       14.48       14.83      4.88 o 
   0   6  22       65.31       72.23      8.66 o 
   1   6  22       25.03       22.43      9.53 o 
   2   6  22        9.75        8.92      3.69 o 
  -2   7  22        1.93        1.41      1.19 o 
  -1   7  22        0.61        1.39      2.26 o 
   0   7  22        0.16        1.21      1.97 o 
   1   7  22        1.58        0.79      2.80 o 
  -2  -8  23        7.08        3.04      4.08 o 
  -1  -8  23        8.57        8.44      5.91 o 
   0  -8  23       19.33       13.03      9.13 o 
   1  -8  23       10.18       11.52     12.23 o 
   2  -8  23        3.21        4.17      3.75 o 
  -3  -7  23       50.06       55.53      6.49 o 
  -2  -7  23        8.60        8.96      3.53 o 
  -1  -7  23       12.62        7.27      4.03 o 
   0  -7  23        7.03        8.98      9.05 o 
   1  -7  23       27.06       21.89     19.61 o 
   2  -7  23        3.16        2.95      1.79 o 
   3  -7  23        8.75       14.44      7.54 o 
  -4  -6  23       61.51       56.84      6.53 o 
  -3  -6  23       15.24       14.81      7.10 o 
  -2  -6  23        0.95        0.29      2.59 o 
  -1  -6  23        2.17        1.45      2.07 o 
   0  -6  23        0.14        1.00      1.26 o 
   1  -6  23       19.84       17.79      9.45 o 
   2  -6  23        0.04        0.97      1.89 o 
   3  -6  23        0.88        0.66      1.60 o 
   4  -6  23        0.31        3.61      4.05 o 
  -5  -5  23       11.60       11.19      8.24 o 
  -4  -5  23      166.77      159.45     12.54 o 
  -3  -5  23      122.57      121.52      7.11 o 
  -2  -5  23       30.95       27.43      9.90 o 
  -1  -5  23       54.11       60.79      6.43 o 
   0  -5  23        0.07        2.30      1.36 o 
   1  -5  23       20.27       17.67      2.81 o 
   2  -5  23       38.21       42.04      5.37 o 
   3  -5  23       38.41       35.51     19.25 o 
   4  -5  23        9.23        9.12      5.28 o 
   5  -5  23        5.44        2.66      7.47 o 
  -5  -4  23        5.43       10.11      3.13 o 
  -4  -4  23       18.39       13.91      6.33 o 
  -3  -4  23       15.62       14.37      5.27 o 
  -2  -4  23      105.70      105.67      9.39 o 
  -1  -4  23       36.46       35.76      3.36 o 
   0  -4  23        1.51        2.63      1.90 o 
   1  -4  23      280.97      289.01     10.75 o 
   2  -4  23       19.06       23.75     10.20 o 
   3  -4  23       49.68       49.98     18.47 o 
   4  -4  23        0.70        1.51      2.50 o 
   5  -4  23       45.79       43.85     19.02 o 
  -6  -3  23        1.08        1.29      2.07 o 
  -5  -3  23        3.74        2.87      3.14 o 
  -4  -3  23      381.97      386.79     20.44 o 
  -3  -3  23        5.61        7.23      2.58 o 
  -2  -3  23        0.04        1.44      1.10 o 
  -1  -3  23      254.66      236.19      7.46 o 
   0  -3  23      151.24      146.52      5.29 o 
   1  -3  23     1053.39     1030.09     23.29 o 
   2  -3  23       85.91       70.40      5.12 o 
   3  -3  23        0.42       -1.04      3.42 o 
   4  -3  23       15.87       15.95      9.66 o 
   5  -3  23       29.09       21.73     15.41 o 
  -6  -2  23       18.95       21.04      4.69 o 
  -5  -2  23       14.17       11.20      4.24 o 
  -4  -2  23       51.90       49.58      9.97 o 
  -3  -2  23      142.41      143.38      5.05 o 
  -2  -2  23       30.21       26.64      4.30 o 
  -1  -2  23      194.71      197.48      8.85 o 
   0  -2  23        0.81        2.06      1.49 o 
   1  -2  23       20.23       17.44      3.61 o 
   2  -2  23        0.65        0.87      1.02 o 
   3  -2  23       98.65       81.84     11.36 o 
   4  -2  23       86.90       87.37     10.79 o 
   5  -2  23        9.71       16.66     13.17 o 
  -6  -1  23        0.64        3.89      6.20 o 
  -5  -1  23        0.25        1.39      1.42 o 
  -4  -1  23      363.76      398.20     26.97 o 
  -3  -1  23     2096.42     2162.87     15.28 o 
  -2  -1  23       83.81       74.05      7.75 o 
  -1  -1  23        1.06        2.01      1.40 o 
   0  -1  23      271.18      280.38     11.76 o 
   1  -1  23       60.03       64.85      5.94 o 
   2  -1  23       16.19        5.98      3.39 o 
   3  -1  23       72.37       52.82      5.19 o 
   4  -1  23       20.53       18.52      4.83 o 
   5  -1  23        2.61        1.56      2.83 o 
  -6   0  23        1.12        0.52      4.05 o 
  -5   0  23       31.89       26.11     20.85 o 
  -4   0  23      242.61      256.54     14.52 o 
  -3   0  23       92.89       88.02      5.29 o 
  -2   0  23        7.13        8.44      4.20 o 
  -1   0  23       31.36       30.38      3.31 o 
   0   0  23       57.05       61.91      6.01 o 
   1   0  23       50.28       43.68     22.12 o 
   2   0  23        3.78       -5.81      5.81 o 
   3   0  23       88.08       99.89     10.75 o 
   4   0  23        3.17        3.73      2.22 o 
   5   0  23        6.30        7.96      8.51 o 
  -6   1  23       44.24       49.34      6.27 o 
  -5   1  23        1.29        8.58      6.81 o 
  -4   1  23        1.70        3.47      1.58 o 
  -3   1  23      304.50      324.36      8.36 o 
  -2   1  23       26.55       56.05     15.52 o 
  -1   1  23        1.90        2.59      1.86 o 
   0   1  23      282.62      278.81     11.50 o 
   1   1  23      294.26      267.09      7.38 o 
   2   1  23     1380.73     1329.00     34.91 o 
   3   1  23      291.08      287.80     20.12 o 
   4   1  23       59.23       65.01      5.46 o 
   5   1  23        4.46        1.15      2.90 o 
  -6   2  23       18.88       10.96     12.68 o 
  -5   2  23       11.33        8.48     10.09 o 
  -4   2  23        3.49        1.98      1.54 o 
  -3   2  23        4.44        4.31      1.42 o 
  -2   2  23        0.29       -0.27      1.10 o 
  -1   2  23        3.47        3.42      1.84 o 
   0   2  23        0.70       -0.84      1.92 o 
   1   2  23        5.77        4.13      3.30 o 
   2   2  23        3.02        0.06      4.85 o 
   3   2  23        9.57        7.67      3.87 o 
   4   2  23        0.10        1.63      1.67 o 
   5   2  23        0.00       -0.26      5.09 o 
  -5   3  23      162.63      156.22      9.77 o 
  -4   3  23       44.80       42.33      3.74 o 
  -3   3  23        2.10        1.40      2.41 o 
  -2   3  23        0.01        0.85      0.62 o 
  -1   3  23      119.25       93.99      5.67 o 
   0   3  23      919.74      850.24     24.52 o 
   1   3  23      428.13      422.83     16.58 o 
   2   3  23        7.13        4.78      3.71 o 
   3   3  23        0.01        0.14      1.38 o 
   4   3  23      133.65      154.24     11.13 o 
  -5   4  23       12.10        7.31      5.36 o 
  -4   4  23        1.30        2.84      2.36 o 
  -3   4  23        8.69        3.87      2.74 o 
  -2   4  23       23.64       23.74      3.96 o 
  -1   4  23       11.65        7.43      2.89 o 
   0   4  23        3.16        3.66      1.69 o 
   1   4  23       35.22       30.02      4.53 o 
   2   4  23        0.00       -1.23      4.12 o 
   3   4  23       12.39       11.57      9.87 o 
   4   4  23        3.85        2.29      5.91 o 
  -4   5  23       14.62       12.55      3.90 o 
  -3   5  23       54.18       65.54      7.61 o 
  -2   5  23       13.69        7.67      3.39 o 
  -1   5  23      127.92      126.14      8.99 o 
   0   5  23        0.81        3.08      2.59 o 
   1   5  23       12.80        9.67      3.19 o 
   2   5  23       43.29       39.59      6.83 o 
   3   5  23        3.08        0.35      3.03 o 
  -3   6  23        2.37        2.05      2.24 o 
  -2   6  23        0.75        1.93      2.28 o 
  -1   6  23       11.20       12.06      4.65 o 
   0   6  23        5.29        4.91      3.21 o 
   1   6  23       14.66       10.84      7.17 o 
   2   6  23       36.98       40.24      6.63 o 
  -2   7  23       11.54       11.83      3.05 o 
  -1   7  23       17.65       13.41      9.74 o 
   0   7  23       17.37       13.85     11.35 o 
  -1  -8  24        3.74       -1.25      2.85 o 
   0  -8  24       46.94       53.77     17.32 o 
   1  -8  24       97.43      119.19     14.11 o 
  -3  -7  24       14.41       12.61      5.86 o 
  -2  -7  24        5.07        4.94      2.52 o 
  -1  -7  24        0.19        1.36      1.13 o 
   0  -7  24        0.05        2.00      3.91 o 
   1  -7  24        0.16        0.24      2.36 o 
   2  -7  24        2.84        0.64      2.07 o 
   3  -7  24        0.44        2.59      3.09 o 
  -4  -6  24       21.38       15.64      8.62 o 
  -3  -6  24        1.74        1.81      1.72 o 
  -2  -6  24      178.35      177.57     12.87 o 
  -1  -6  24        6.61       12.50      5.60 o 
   0  -6  24       39.28       40.04      4.69 o 
   1  -6  24        4.68        5.54      5.23 o 
   2  -6  24      107.55      139.95     15.01 o 
   3  -6  24       68.13       76.25      9.28 o 
   4  -6  24        4.93        4.24      2.83 o 
  -5  -5  24        0.08        0.39      1.46 o 
  -4  -5  24       27.78       29.69     11.03 o 
  -3  -5  24       85.46       86.84      6.35 o 
  -2  -5  24       12.63       11.68      6.83 o 
  -1  -5  24        0.15        1.75      1.21 o 
   0  -5  24       50.08       51.21      6.69 o 
   1  -5  24        0.74        0.87      2.54 o 
   2  -5  24       44.57       36.10      5.23 o 
   3  -5  24        0.71       -0.31      2.95 o 
   4  -5  24       19.59       13.24     17.20 o 
  -5  -4  24       63.98       56.67      7.77 o 
  -4  -4  24      293.16      299.44     19.64 o 
  -3  -4  24       45.76       42.75      5.17 o 
  -2  -4  24        9.74        9.48      3.73 o 
  -1  -4  24        1.71        2.38      2.21 o 
   0  -4  24       37.23       24.58      4.29 o 
   1  -4  24      509.73      496.91     14.26 o 
   2  -4  24       20.95       22.62      7.23 o 
   3  -4  24       71.70       61.95      7.96 o 
   4  -4  24        8.03       11.95      9.38 o 
   5  -4  24      102.85      131.06     14.63 o 
  -5  -3  24       12.01       11.63      5.68 o 
  -4  -3  24       25.32       25.48      7.59 o 
  -3  -3  24        8.70        8.37      2.95 o 
  -2  -3  24      343.88      344.68     11.25 o 
  -1  -3  24      108.74      115.28     11.03 o 
   0  -3  24        1.99        5.09      2.99 o 
   1  -3  24       11.82        9.44      3.74 o 
   2  -3  24        4.41        4.41      2.02 o 
   3  -3  24       86.27       86.62     12.23 o 
   4  -3  24       17.49       11.00      5.96 o 
   5  -3  24        8.99       10.96     12.80 o 
  -6  -2  24        0.37        5.77      4.12 o 
  -5  -2  24      131.67      124.50      9.78 o 
  -4  -2  24      146.17      150.30     13.03 o 
  -3  -2  24       26.20       20.60      2.52 o 
  -2  -2  24      300.93      301.32      8.36 o 
  -1  -2  24      116.40      120.08      5.13 o 
   0  -2  24       26.07       25.65      7.25 o 
   1  -2  24       84.00       80.46      7.33 o 
   2  -2  24       41.41       40.61      5.09 o 
   3  -2  24      175.93      155.92     16.66 o 
   4  -2  24        2.47        1.81      3.46 o 
   5  -2  24      214.26      271.46     23.28 o 
  -6  -1  24        2.66        7.68      4.52 o 
  -5  -1  24       71.32       68.25      5.74 o 
  -4  -1  24       63.20       69.17      5.95 o 
  -3  -1  24      119.73      137.80      9.88 o 
  -2  -1  24      581.22      596.24     13.19 o 
  -1  -1  24        8.52       13.74      3.38 o 
   0  -1  24       61.60       57.11      6.63 o 
   1  -1  24       97.90       84.50     15.06 o 
   2  -1  24       27.59       36.71      8.46 o 
   3  -1  24       65.74       76.99     11.37 o 
   4  -1  24       42.48       36.15      6.34 o 
   5  -1  24       14.65       15.79      6.41 o 
  -6   0  24        0.63        1.23      3.51 o 
  -5   0  24       30.73       29.62      5.30 o 
  -4   0  24      179.67      180.07     15.26 o 
  -3   0  24      659.34      692.98     22.40 o 
  -2   0  24      193.84      232.70      6.71 o 
  -1   0  24      100.64      102.67      8.59 o 
   0   0  24       26.29       32.57      5.25 o 
   1   0  24      472.12      512.79     10.57 o 
   2   0  24     1819.62     1935.75     49.57 o 
   3   0  24       17.68       18.80      3.99 o 
   4   0  24       54.65       75.05      5.60 o 
   5   0  24       11.76       14.11     12.09 o 
  -6   1  24        0.04        1.77      3.23 o 
  -5   1  24        4.94        7.14      5.68 o 
  -4   1  24       35.14       37.62      9.25 o 
  -3   1  24       15.60       53.43     12.43 o 
  -2   1  24        4.66        7.96      3.02 o 
  -1   1  24        0.13        2.59      1.80 o 
   0   1  24       22.71       18.51     10.43 o 
   1   1  24        9.59        6.97      9.35 o 
   2   1  24        0.13       -1.05      2.67 o 
   3   1  24        4.59        3.15      1.92 o 
   4   1  24        0.01       -0.09      2.05 o 
   5   1  24        4.45        2.87      4.64 o 
  -6   2  24      110.55      138.30     14.30 o 
  -5   2  24      408.43      423.35     40.51 o 
  -4   2  24      226.95      213.65     12.42 o 
  -3   2  24        0.92        3.01      1.62 o 
  -2   2  24       56.37       54.50      3.71 o 
  -1   2  24      151.02      139.64      5.43 o 
   0   2  24      566.32      518.42     20.38 o 
   1   2  24      498.29      479.02     15.11 o 
   2   2  24       88.94       80.55      8.40 o 
   3   2  24        9.48        8.52      4.53 o 
   4   2  24        8.71       10.35      4.95 o 
   5   2  24        3.17        3.34      4.25 o 
  -5   3  24       29.45       17.86     18.24 o 
  -4   3  24        2.95        3.64      3.35 o 
  -3   3  24        7.74        8.66      4.55 o 
  -2   3  24        9.75        5.83      2.01 o 
  -1   3  24        6.73        4.25      2.43 o 
   0   3  24        4.87        0.38      3.07 o 
   1   3  24        0.79       -0.58      3.52 o 
   2   3  24        3.04        2.94      2.65 o 
   3   3  24        1.39        4.21      2.51 o 
   4   3  24        1.08        0.66      3.86 o 
  -5   4  24        7.92        3.17      4.72 o 
  -4   4  24        7.26        4.30      3.05 o 
  -3   4  24      130.82      153.16      8.40 o 
  -2   4  24       33.59       33.81      8.15 o 
  -1   4  24      201.94      165.96     14.34 o 
   0   4  24       68.87       62.80      5.53 o 
   1   4  24       59.55       61.25      7.70 o 
   2   4  24       31.48       34.49      5.79 o 
   3   4  24       13.89       19.39     12.23 o 
   4   4  24      133.66      160.59     16.78 o 
  -4   5  24       14.42        8.56      6.37 o 
  -3   5  24        8.35        5.82      3.16 o 
  -2   5  24       28.09       26.58      5.83 o 
  -1   5  24        0.93        1.26      2.32 o 
   0   5  24        0.12        0.25      3.00 o 
   1   5  24        0.77        3.30      3.19 o 
   2   5  24        1.21        1.86      2.41 o 
   3   5  24       50.65       63.58      7.30 o 
  -3   6  24       24.23       13.77     10.53 o 
  -2   6  24       14.23       12.62      6.73 o 
  -1   6  24        2.05        5.33      3.31 o 
   0   6  24        0.27        0.89      2.37 o 
   1   6  24      163.76      185.65     15.81 o 
   2   6  24       65.85       88.15      8.54 o 
  -1  -8  25        0.00        2.83      4.43 o 
   0  -8  25        6.99        5.61      7.40 o 
   1  -8  25        1.73        2.85      2.69 o 
  -3  -7  25       18.74       17.70     16.64 o 
  -2  -7  25       51.74       57.75      5.90 o 
  -1  -7  25       35.57       41.52      3.61 o 
   0  -7  25        0.22        0.47      2.85 o 
   1  -7  25       30.55       30.99     14.28 o 
   2  -7  25       13.52       12.82      9.83 o 
   3  -7  25       17.59        8.29     10.91 o 
  -4  -6  25       36.13       32.43      4.41 o 
  -3  -6  25       11.71       10.27      6.75 o 
  -2  -6  25        8.75        7.59      5.29 o 
  -1  -6  25        0.18        0.36      1.60 o 
   0  -6  25        3.46        3.99      2.43 o 
   1  -6  25       98.91       92.65      9.17 o 
   2  -6  25       23.46       24.41     16.07 o 
   3  -6  25        4.60        3.25      3.02 o 
   4  -6  25       15.98       18.73      8.93 o 
  -4  -5  25       88.55       89.26      7.22 o 
  -3  -5  25      160.99      169.76     12.45 o 
  -2  -5  25      104.75       98.66      7.50 o 
  -1  -5  25       79.35       85.39      8.08 o 
   0  -5  25       80.40       68.17      6.65 o 
   1  -5  25       88.41       93.43     12.89 o 
   2  -5  25        1.87        7.09      6.50 o 
   3  -5  25       52.93       43.64      5.96 o 
   4  -5  25       11.76        5.87      6.60 o 
  -5  -4  25        4.42        6.74      3.76 o 
  -4  -4  25        0.11        2.26      2.73 o 
  -3  -4  25       10.38       11.52      2.35 o 
  -2  -4  25       66.65       65.65      6.92 o 
  -1  -4  25      130.16      132.84      8.51 o 
   0  -4  25        1.82        3.58      1.46 o 
   1  -4  25       19.72       19.95      2.44 o 
   2  -4  25        3.32        1.48      3.20 o 
   3  -4  25       41.80       42.86     20.34 o 
   4  -4  25       38.46       36.05      8.77 o 
   5  -4  25        7.66        4.01      4.36 o 
  -5  -3  25       48.33       47.72      5.20 o 
  -4  -3  25      148.69      149.55      8.11 o 
  -3  -3  25       40.94       49.05     12.61 o 
  -2  -3  25        7.75        5.63      2.10 o 
  -1  -3  25       83.70       81.84      6.36 o 
   0  -3  25      335.26      315.06      8.23 o 
   1  -3  25      274.90      282.27     17.63 o 
   2  -3  25        8.81        6.02      2.74 o 
   3  -3  25        0.02        0.07      3.70 o 
   4  -3  25      155.41      200.86     20.15 o 
   5  -3  25       52.18       69.02     11.59 o 
  -6  -2  25       31.69       37.33      7.80 o 
  -5  -2  25       64.76       59.92      6.89 o 
  -4  -2  25      206.85      204.71     12.24 o 
  -3  -2  25      159.92      148.29      7.19 o 
  -2  -2  25        0.36        0.75      1.08 o 
  -1  -2  25      164.88      183.14     12.26 o 
   0  -2  25       86.63       85.85      7.94 o 
   1  -2  25       58.08       52.24      8.14 o 
   2  -2  25        9.88       11.41      4.29 o 
   3  -2  25      248.02      267.87     31.67 o 
   4  -2  25       30.36       19.98     17.11 o 
   5  -2  25        0.12        2.87      4.55 o 
  -6  -1  25       13.39       12.23      6.86 o 
  -5  -1  25       19.33       25.02     16.38 o 
  -4  -1  25      140.60      143.64     12.40 o 
  -3  -1  25      600.13      645.08     14.31 o 
  -2  -1  25       88.39       89.88      8.53 o 
  -1  -1  25       12.27       17.39      4.84 o 
   0  -1  25      343.13      309.41      9.92 o 
   1  -1  25     1384.81     1343.25     60.35 o 
   2  -1  25     1659.85     1537.41     87.63 o 
   3  -1  25      128.56      147.04     11.05 o 
   4  -1  25        0.03       -0.85      4.08 o 
   5  -1  25        2.47        1.96      4.31 o 
  -6   0  25       13.66       12.65     15.13 o 
  -5   0  25      111.23      133.91     14.82 o 
  -4   0  25       99.94      113.87     10.12 o 
  -3   0  25       36.37       34.81      2.49 o 
  -2   0  25        2.70        4.15      2.43 o 
  -1   0  25        0.00        1.58      1.46 o 
   0   0  25       83.87       95.96      8.76 o 
   1   0  25       69.32       66.52     27.68 o 
   2   0  25        6.01        5.96      5.68 o 
   3   0  25       72.27       81.55      8.36 o 
   4   0  25        0.22        1.28      1.82 o 
   5   0  25        7.51        7.63      5.58 o 
  -6   1  25       22.14       18.29     13.38 o 
  -5   1  25      188.36      226.24     24.06 o 
  -4   1  25       80.37       90.08      6.71 o 
  -3   1  25        7.95        8.06      3.08 o 
  -2   1  25        1.73        6.78      4.35 o 
  -1   1  25        1.74        4.89      2.44 o 
   0   1  25      352.20      335.32      9.88 o 
   1   1  25      111.64      108.08      8.47 o 
   2   1  25        0.44        0.84      1.46 o 
   3   1  25       74.10       66.99      5.05 o 
   4   1  25        1.80        2.38      5.47 o 
   5   1  25        8.99        8.11      8.62 o 
  -5   2  25       34.28       25.54     22.10 o 
  -4   2  25       26.41       27.67      4.13 o 
  -3   2  25        0.42        1.32      1.58 o 
  -2   2  25       15.38       12.95      2.37 o 
  -1   2  25        4.34        2.66      1.98 o 
   0   2  25        0.24        3.06      5.61 o 
   1   2  25        8.12        6.67      5.14 o 
   2   2  25        0.71        1.16      2.68 o 
   3   2  25        0.33        0.58      2.23 o 
   4   2  25        5.55        5.05      3.60 o 
  -5   3  25        1.68        2.22      3.35 o 
  -4   3  25       56.07       54.22      5.50 o 
  -3   3  25       43.05       43.81      5.29 o 
  -2   3  25        5.42        3.52      1.70 o 
  -1   3  25      902.94      826.57     18.46 o 
   0   3  25      193.96      159.07      6.92 o 
   1   3  25        5.26        4.24      1.93 o 
   2   3  25        0.43        2.00      1.86 o 
   3   3  25       45.19       49.42      6.92 o 
   4   3  25      201.19      265.23     21.45 o 
  -5   4  25        0.00        0.78      1.37 o 
  -4   4  25        0.15       -0.67      2.36 o 
  -3   4  25        6.01        8.85      4.15 o 
  -2   4  25       11.24        8.46      4.68 o 
  -1   4  25       29.30       33.75      5.76 o 
   0   4  25       17.24       14.90      4.77 o 
   1   4  25       30.87       25.99      4.64 o 
   2   4  25       32.90       41.60      9.76 o 
   3   4  25       19.78       19.91     17.48 o 
  -4   5  25      144.78      167.40     12.13 o 
  -3   5  25      125.46      157.57     10.27 o 
  -2   5  25        0.13        2.24      2.51 o 
  -1   5  25       44.78       45.51      4.93 o 
   0   5  25       78.15       89.58      7.92 o 
   1   5  25       55.40       55.20     10.24 o 
   2   5  25       14.63       10.78      6.09 o 
   3   5  25        5.19        3.42      3.14 o 
  -3   6  25        4.10        3.41      2.63 o 
  -2   6  25       23.97       23.16     13.25 o 
  -1   6  25        3.13        3.44      2.78 o 
   0   6  25        1.42        2.23      3.05 o 
   1   6  25        3.39        1.44      3.75 o 
  -2  -7  26        0.26        1.85      1.64 o 
  -1  -7  26       12.10        8.48     12.51 o 
   0  -7  26       19.12       11.76     13.34 o 
   1  -7  26       20.27       19.79     15.41 o 
   2  -7  26       27.89       28.25     22.81 o 
  -4  -6  26        1.36        1.80      1.47 o 
  -3  -6  26       15.58       13.68     10.87 o 
  -2  -6  26       60.06       59.51      7.48 o 
  -1  -6  26        2.68        4.02      2.51 o 
   0  -6  26        1.32        2.50      3.32 o 
   1  -6  26        0.06        1.39      2.47 o 
   2  -6  26      248.70      263.26     28.14 o 
   3  -6  26      116.65      110.02     16.61 o 
  -4  -5  26        0.03        2.62      2.85 o 
  -3  -5  26       31.84       27.43     12.81 o 
  -2  -5  26       22.52       19.63      6.95 o 
  -1  -5  26       30.56       33.39      6.92 o 
   0  -5  26        7.06        5.90      3.32 o 
   1  -5  26        0.02       -0.09      3.91 o 
   2  -5  26       17.06       22.46     16.28 o 
   3  -5  26       25.85       30.16     15.86 o 
   4  -5  26       11.76        5.80      6.48 o 
  -5  -4  26       60.86       64.66      6.14 o 
  -4  -4  26      148.20      137.68     10.67 o 
  -3  -4  26        0.13        1.31      1.31 o 
  -2  -4  26      101.05       90.01      9.08 o 
  -1  -4  26      187.92      164.51     12.02 o 
   0  -4  26        1.88        2.56      1.73 o 
   1  -4  26       56.19       53.01      5.51 o 
   2  -4  26       95.00       93.29     13.31 o 
   3  -4  26        5.69        9.40      4.62 o 
   4  -4  26       17.32       16.45     11.24 o 
  -5  -3  26      125.78      125.33      8.71 o 
  -4  -3  26       13.96       15.40      8.81 o 
  -3  -3  26        2.01        1.68      1.89 o 
  -2  -3  26      544.57      548.37     19.61 o 
  -1  -3  26        4.83        5.41      3.05 o 
   0  -3  26        9.00       13.39      4.58 o 
   1  -3  26       20.17       16.33      2.28 o 
   2  -3  26       58.74       64.49     10.30 o 
   3  -3  26       91.27       95.25     11.12 o 
   4  -3  26       47.34       32.97      7.40 o 
   5  -3  26        1.61        0.02      3.11 o 
  -5  -2  26      277.20      276.43     18.56 o 
  -4  -2  26      219.87      225.65     19.44 o 
  -3  -2  26      250.96      253.08     18.00 o 
  -2  -2  26      162.05      161.23      6.86 o 
  -1  -2  26       11.11       11.13      2.41 o 
   0  -2  26      104.91      112.07      6.75 o 
   1  -2  26      306.38      300.10      9.89 o 
   2  -2  26      563.30      539.85     76.74 o 
   3  -2  26       45.80       38.13      6.29 o 
   4  -2  26        1.76        3.75      2.92 o 
   5  -2  26       26.01       24.74     19.44 o 
  -6  -1  26        0.57        2.52      1.86 o 
  -5  -1  26       69.47       99.25     12.58 o 
  -4  -1  26       56.49       62.44     16.22 o 
  -3  -1  26       33.38       37.00      3.90 o 
  -2  -1  26      164.32      163.07      7.65 o 
  -1  -1  26       10.86       12.62      4.81 o 
   0  -1  26      130.86      145.25     15.06 o 
   1  -1  26      173.28      149.59      5.58 o 
   2  -1  26       10.30        4.12      3.86 o 
   3  -1  26       59.66       53.41      3.79 o 
   4  -1  26       60.65       71.42     10.09 o 
   5  -1  26       17.27       26.51      5.89 o 
  -6   0  26        0.00        1.74      3.04 o 
  -5   0  26       39.11       48.24      9.99 o 
  -4   0  26       83.54       81.01      7.05 o 
  -3   0  26      101.09      106.00      7.57 o 
  -2   0  26       32.35       29.85      4.05 o 
  -1   0  26       27.75       37.31      6.88 o 
   0   0  26       81.70       90.16      8.14 o 
   2   0  26       32.29       41.88      4.63 o 
   3   0  26       11.50       16.69      3.73 o 
   4   0  26        1.93        2.87      3.89 o 
   5   0  26        1.95        2.62      4.36 o 
  -6   1  26        7.58        8.41      8.77 o 
  -5   1  26       10.78       15.18      9.68 o 
  -4   1  26       30.13       77.64      9.76 o 
  -3   1  26        0.22        1.18      2.05 o 
  -2   1  26        8.96        9.53      4.42 o 
  -1   1  26       15.08        5.00      7.43 o 
   0   1  26       30.42       29.36     10.65 o 
   1   1  26       14.73        9.37      4.97 o 
   2   1  26        0.19        6.93      2.38 o 
   3   1  26        2.07        1.63      4.41 o 
   4   1  26        0.87        0.32      1.93 o 
   5   1  26        0.04        2.57      3.37 o 
  -5   2  26        0.31        2.78      3.51 o 
  -4   2  26        9.43        9.14      4.65 o 
  -3   2  26        3.97        6.26      3.15 o 
  -2   2  26      159.82      136.09      4.45 o 
  -1   2  26      579.80      365.96     84.23 o 
   0   2  26      118.52      143.11      6.86 o 
   1   2  26       55.92       62.19      6.43 o 
   2   2  26        0.79        0.35      2.35 o 
   3   2  26       28.80       31.19      3.66 o 
   4   2  26      376.66      474.12     25.83 o 
  -5   3  26        1.31        1.65      2.76 o 
  -4   3  26       66.41       65.65      7.83 o 
  -3   3  26       13.29       15.43      6.25 o 
  -2   3  26       54.52       45.68      3.85 o 
  -1   3  26        5.49        4.21      2.62 o 
   0   3  26        2.91        1.42      2.08 o 
   1   3  26        0.65        0.51      1.97 o 
   2   3  26        0.17       -0.26      2.52 o 
   3   3  26       13.37       16.25      4.63 o 
   4   3  26        9.46        4.26      4.22 o 
  -4   4  26       23.37       23.10      5.88 o 
  -3   4  26       23.01       22.48      4.25 o 
  -2   4  26       15.18       11.61      6.39 o 
  -1   4  26       13.83       11.84      1.97 o 
   0   4  26      144.86      145.97      7.80 o 
   1   4  26      268.26      274.51     13.12 o 
   2   4  26        7.38        5.58      2.36 o 
   3   4  26      107.48      114.07     15.55 o 
  -4   5  26        0.42        1.45      1.59 o 
  -3   5  26       69.37       90.02      6.99 o 
  -2   5  26        1.12        2.84      3.05 o 
  -1   5  26        0.71        1.78      2.28 o 
   0   5  26        0.01       -0.99      2.97 o 
   1   5  26        0.14       -0.15      1.65 o 
   2   5  26        0.16        3.54      2.83 o 
  -2   6  26        6.52        4.40      3.63 o 
  -1   6  26        0.08        1.95      2.45 o 
   0   6  26       24.73       21.21      9.89 o 
   1   6  26       52.07       50.38      5.62 o 
  -2  -7  27       50.55       51.24      5.20 o 
  -1  -7  27        1.80        2.31      3.25 o 
   0  -7  27        0.02        0.42      3.68 o 
   1  -7  27       29.08       38.01      6.15 o 
   2  -7  27       55.83       94.26     11.78 o 
  -3  -6  27        2.38        3.32      2.36 o 
  -2  -6  27       29.74       27.04      5.17 o 
  -1  -6  27       29.88       21.86      9.49 o 
   0  -6  27        0.44        3.06      6.57 o 
   1  -6  27       41.13       34.99      7.68 o 
   2  -6  27        2.98        2.59      3.49 o 
   3  -6  27        9.27       10.37     13.43 o 
  -4  -5  27        5.03        3.60      2.96 o 
  -3  -5  27       18.75       22.31      7.70 o 
  -2  -5  27        0.24        1.29      1.41 o 
  -1  -5  27      228.85      244.09     14.10 o 
   0  -5  27       55.64       50.09      4.44 o 
   1  -5  27      118.92      145.62     13.81 o 
   2  -5  27      293.26      331.52     20.24 o 
   3  -5  27        1.04        2.87      3.25 o 
   4  -5  27       23.37       25.17     23.49 o 
  -5  -4  27        6.48        4.56      3.04 o 
  -4  -4  27       30.48       29.20      5.77 o 
  -3  -4  27       76.33       71.86      7.11 o 
  -2  -4  27        2.73        2.97      2.69 o 
  -1  -4  27      149.18      156.71     11.93 o 
   0  -4  27        2.30        2.77      1.82 o 
   1  -4  27        1.40        1.97      1.29 o 
   2  -4  27        1.75        2.95      4.22 o 
   3  -4  27       76.25       67.02     11.17 o 
   4  -4  27       57.64       44.23     14.04 o 
  -5  -3  27       87.09       92.05     10.53 o 
  -4  -3  27      236.18      248.05     16.98 o 
  -3  -3  27      156.99      150.04      9.28 o 
  -2  -3  27       23.22       28.50      9.15 o 
  -1  -3  27       75.96       72.52      7.98 o 
   0  -3  27      604.32      622.44     19.50 o 
   1  -3  27       31.63       26.92      2.93 o 
   2  -3  27       49.68       46.28      8.41 o 
   3  -3  27       24.81       18.73     13.20 o 
   4  -3  27       40.09       54.93     17.06 o 
   5  -3  27      311.90      460.84     40.81 o 
  -5  -2  27       65.98       69.69      6.09 o 
  -4  -2  27      119.77      126.75     11.33 o 
  -3  -2  27       35.03       36.00      4.25 o 
  -2  -2  27        0.05        2.46      2.41 o 
  -1  -2  27       54.50       55.93      5.77 o 
   0  -2  27      294.82      303.22     22.10 o 
   1  -2  27      174.39      166.70      7.78 o 
   2  -2  27        1.47       -0.07      1.52 o 
   3  -2  27      322.89      361.71     30.19 o 
   4  -2  27        2.44        3.35      3.04 o 
   5  -2  27       30.23       38.97     24.44 o 
  -5  -1  27       13.90        8.74      7.00 o 
  -4  -1  27      467.08      477.01     19.68 o 
  -3  -1  27       81.77       79.76      6.17 o 
  -2  -1  27       19.64       22.74      6.69 o 
  -1  -1  27       10.84        7.56      4.58 o 
   0  -1  27        2.08        4.48      2.43 o 
   1  -1  27      210.36      203.37     16.85 o 
   2  -1  27       64.97       68.24      7.75 o 
   3  -1  27      144.32      136.96      8.43 o 
   4  -1  27        0.48        1.46      5.61 o 
   5  -1  27        7.42        8.84      6.32 o 
  -5   0  27       56.74       83.23      9.45 o 
  -4   0  27        2.89        1.93      1.52 o 
  -3   0  27        0.02        1.61      1.51 o 
  -2   0  27       23.82       21.71      8.60 o 
  -1   0  27       21.95       24.06      7.64 o 
   0   0  27       14.41       13.82      4.76 o 
   1   0  27       83.38       70.05      8.50 o 
   2   0  27        2.71        1.45      1.44 o 
   3   0  27       20.34       24.26      7.55 o 
   4   0  27        0.22        2.36      2.76 o 
   5   0  27       21.71       15.01     21.63 o 
  -5   1  27        2.56       -0.21      3.53 o 
  -4   1  27        9.41        8.17      3.11 o 
  -3   1  27       10.28        8.23      3.81 o 
  -2   1  27        7.42        9.55      3.65 o 
  -1   1  27      454.51      400.98     12.65 o 
   0   1  27      227.69      215.41      8.81 o 
   1   1  27       23.25       25.18      7.66 o 
   2   1  27        4.13        2.91      1.88 o 
   3   1  27        9.16        9.45      4.91 o 
   4   1  27       21.98       27.41      4.32 o 
  -5   2  27        0.74        1.27      3.49 o 
  -4   2  27        0.90        2.64      2.32 o 
  -3   2  27        5.78        4.61      2.06 o 
  -2   2  27       16.57       12.90      4.01 o 
  -1   2  27       14.14       10.39      3.94 o 
   0   2  27        0.46        1.44      2.02 o 
   1   2  27        1.50        2.04      2.14 o 
   2   2  27        0.01        2.15      1.79 o 
   3   2  27        1.28        3.44      3.23 o 
   4   2  27        1.25        0.85      1.96 o 
  -5   3  27       54.17       51.46      7.26 o 
  -4   3  27      104.99      112.56      9.36 o 
  -3   3  27        4.92        5.83      3.33 o 
  -2   3  27      158.95      134.66      8.88 o 
  -1   3  27       10.83        8.27      3.30 o 
   0   3  27       69.07       69.96      8.00 o 
   1   3  27       15.45       15.84      2.87 o 
   2   3  27       10.28        7.09      3.13 o 
   3   3  27      109.52      125.00      9.30 o 
   4   3  27      243.44      300.84     19.98 o 
  -4   4  27       15.57        9.93      5.22 o 
  -3   4  27        0.35        1.52      2.02 o 
  -2   4  27        0.01        2.24      1.67 o 
  -1   4  27        7.56        6.54      3.56 o 
   0   4  27        4.46        3.20      1.87 o 
   1   4  27        7.01        1.67      2.33 o 
   2   4  27        4.88        3.16      1.92 o 
   3   4  27        1.62        2.90      3.68 o 
  -3   5  27       13.53       10.68      5.87 o 
  -2   5  27        0.49        1.66      2.73 o 
  -1   5  27       34.51       39.69      7.18 o 
   0   5  27      255.21      305.67     22.01 o 
   1   5  27      280.14      326.98     18.87 o 
   2   5  27       23.27       20.90      4.34 o 
  -2   6  27       33.24       44.01      4.95 o 
  -1   6  27       18.65       22.34      5.06 o 
   0   6  27        6.07        6.15      3.88 o 
  -2  -7  28        1.39        1.27      1.38 o 
  -1  -7  28        1.41        3.63      4.19 o 
   0  -7  28        0.36        2.99      2.83 o 
   1  -7  28       14.50       16.12      4.81 o 
   2  -7  28       11.34        6.03      6.79 o 
  -3  -6  28      270.81      253.99     20.24 o 
  -2  -6  28       49.77       60.05      5.87 o 
  -1  -6  28        2.29        3.69      1.85 o 
   0  -6  28      154.40      175.46     18.90 o 
   1  -6  28       36.11       44.65      9.07 o 
   2  -6  28      268.84      338.99     27.57 o 
   3  -6  28       17.94       11.99      4.38 o 
  -4  -5  28        1.91        1.95      2.56 o 
  -3  -5  28        6.67        6.85      4.24 o 
  -2  -5  28       92.56       88.95      7.56 o 
  -1  -5  28        0.68        1.66      1.24 o 
   0  -5  28       55.55       52.13      5.29 o 
   1  -5  28        2.86        3.49      2.43 o 
   2  -5  28        6.07        6.32      4.15 o 
   3  -5  28       53.61       51.77      7.61 o 
   4  -5  28       23.07        8.86     16.07 o 
  -4  -4  28        0.79        1.00      1.70 o 
  -3  -4  28        3.00        3.05      2.91 o 
  -2  -4  28       83.75       89.47      7.17 o 
  -1  -4  28       64.03       50.32      3.75 o 
   0  -4  28      812.70      899.31     56.01 o 
   1  -4  28       66.00       42.27     14.70 o 
   2  -4  28        3.09        1.41      3.06 o 
   3  -4  28       49.63       59.64     10.44 o 
   4  -4  28        8.77       10.77      6.20 o 
  -5  -3  28      202.93      205.25     13.84 o 
  -4  -3  28       42.04       46.43      9.52 o 
  -3  -3  28        1.37        3.37      1.32 o 
  -2  -3  28      315.31      336.81     23.20 o 
  -1  -3  28      113.54      110.70     12.31 o 
   0  -3  28       87.76       86.62      9.06 o 
   1  -3  28       71.29       68.51      6.75 o 
   2  -3  28       61.99       67.35     15.93 o 
   3  -3  28       58.45       61.86     11.45 o 
   4  -3  28      111.13      106.44     12.89 o 
  -5  -2  28       18.17       13.74      7.30 o 
  -4  -2  28       33.74       35.27      7.35 o 
  -3  -2  28       11.85       10.96      3.13 o 
  -2  -2  28      137.23      137.11     10.42 o 
  -1  -2  28       15.33       13.18      5.55 o 
   0  -2  28       14.99       11.86      5.44 o 
   1  -2  28     1075.86     1078.12     27.87 o 
   2  -2  28      177.58      174.20     14.80 o 
   3  -2  28        3.45        5.18      6.88 o 
   4  -2  28       87.16      113.37     14.09 o 
  -5  -1  28        3.21        0.09      2.97 o 
  -4  -1  28       57.67       56.45      8.89 o 
  -3  -1  28        0.95        1.75      1.01 o 
  -2  -1  28       17.10       17.44      4.04 o 
  -1  -1  28        1.69        1.39      1.70 o 
   0  -1  28      122.42      108.70      8.91 o 
   1  -1  28      210.70      193.78      8.04 o 
   2  -1  28        1.59        2.14      2.18 o 
   3  -1  28       27.34       21.84     19.94 o 
   4  -1  28        8.82        7.05      8.67 o 
  -5   0  28       11.85        9.97      4.36 o 
  -4   0  28       62.20       81.06      8.84 o 
  -3   0  28       11.11       10.65      2.06 o 
  -2   0  28       32.17       32.23      6.52 o 
  -1   0  28       50.94       43.22      3.55 o 
   0   0  28       20.63       16.73      5.87 o 
   1   0  28      929.10      974.28     56.00 o 
   2   0  28       54.77       47.07      3.99 o 
   3   0  28        8.47        8.10      2.31 o 
   4   0  28        8.44        7.56     10.79 o 
  -3   1  28        0.28        1.57      1.25 o 
  -2   1  28        0.05        0.89      0.77 o 
  -1   1  28       35.52       27.63      5.16 o 
   0   1  28       39.17       35.67      3.56 o 
   1   1  28        4.14        4.96     10.18 o 
   2   1  28        0.02        0.68      1.52 o 
   3   1  28        3.05        0.81      2.35 o 
   4   1  28        2.34        2.89      2.89 o 
  -5   2  28       89.99       94.92     13.74 o 
  -4   2  28        0.28        1.26      1.57 o 
  -3   2  28       20.48       14.69      6.83 o 
  -2   2  28      134.74      115.58      8.57 o 
  -1   2  28      192.00      166.57     12.28 o 
   0   2  28      355.60      325.40     22.76 o 
   1   2  28       64.98       64.28      5.76 o 
   2   2  28        5.73        6.27      3.37 o 
   3   2  28      195.78      236.43     17.30 o 
   4   2  28        2.54        2.15      2.57 o 
  -5   3  28        8.53        8.08      6.90 o 
  -4   3  28        2.29        1.75      2.24 o 
  -3   3  28        0.30        2.39      2.64 o 
  -2   3  28        3.84        2.45      1.84 o 
  -1   3  28        0.53        2.50      1.55 o 
   0   3  28        5.87        5.59      2.96 o 
   1   3  28        0.58        3.48      2.55 o 
   2   3  28        0.22        1.27      2.57 o 
   3   3  28       21.18       21.71      5.87 o 
  -4   4  28      225.08      248.97     19.94 o 
  -3   4  28       38.96       45.56      4.46 o 
  -2   4  28        0.06        1.04      1.45 o 
  -1   4  28        0.03        1.76      1.49 o 
   0   4  28       52.59       50.86      3.78 o 
   1   4  28        5.05        4.44      2.02 o 
   2   4  28       14.07       13.58      9.69 o 
   3   4  28        6.10        4.05      6.57 o 
  -3   5  28       31.11       26.51     12.83 o 
  -2   5  28       10.04       12.52      6.58 o 
  -1   5  28        1.71        1.17      2.44 o 
   0   5  28        1.68        1.32      2.18 o 
   1   5  28        4.14        2.11      3.80 o 
   2   5  28        3.38        1.99      2.73 o 
  -1   6  28        0.09        1.37      2.67 o 
   0   6  28       93.23      106.43      9.42 o 
  -1  -7  29       66.70       76.44     10.13 o 
   0  -7  29        0.28        2.76      3.65 o 
   1  -7  29      113.43      125.01     14.33 o 
  -3  -6  29        0.76        1.58      1.42 o 
  -2  -6  29        2.61        4.04      3.39 o 
  -1  -6  29       82.20       84.02      7.16 o 
   0  -6  29        0.77        2.52      3.63 o 
   1  -6  29       14.40       12.63     10.18 o 
   2  -6  29        7.07        3.68      3.44 o 
   3  -6  29        0.79        1.96      3.75 o 
  -4  -5  29        0.21        0.68      1.55 o 
  -3  -5  29       12.57        8.95      6.10 o 
  -2  -5  29        2.87        2.81      1.39 o 
  -1  -5  29      214.53      223.53     12.78 o 
   0  -5  29       54.92       69.73      6.68 o 
   1  -5  29        0.91        2.05      3.75 o 
   2  -5  29        0.01        2.10      2.43 o 
   3  -5  29        8.70        9.54      5.99 o 
  -4  -4  29        8.37        8.09      3.43 o 
  -3  -4  29       24.65       21.48      3.70 o 
  -2  -4  29       14.37       13.97      5.75 o 
  -1  -4  29      102.90      104.83      9.64 o 
   0  -4  29      143.04      145.85     12.67 o 
   1  -4  29       13.73       18.99     11.26 o 
   2  -4  29       19.42       18.17     10.30 o 
   3  -4  29      190.94      198.97     21.16 o 
   4  -4  29       30.72       23.92      5.94 o 
  -5  -3  29       19.09       15.67     13.93 o 
  -4  -3  29      156.30      153.45     11.65 o 
  -3  -3  29        8.70        7.98      3.92 o 
  -2  -3  29      121.88      124.43     11.55 o 
  -1  -3  29      378.02      390.70     26.49 o 
   0  -3  29      565.46      560.06     37.23 o 
   1  -3  29       78.14       68.64      3.72 o 
   2  -3  29       16.01       13.88      4.38 o 
   3  -3  29       64.21       70.48     10.70 o 
   4  -3  29       89.84      102.93     14.37 o 
  -5  -2  29       32.62       22.24     21.96 o 
  -4  -2  29       28.62       23.24     10.53 o 
  -3  -2  29        1.95        2.95      1.85 o 
  -2  -2  29       11.38       10.72      4.81 o 
  -1  -2  29        0.07        1.15      1.56 o 
   0  -2  29      198.42      201.99     11.50 o 
   1  -2  29      173.87      158.64     11.49 o 
   2  -2  29        0.56       -0.51      1.06 o 
   3  -2  29      167.42      188.63     19.46 o 
   4  -2  29        0.97        1.01      4.48 o 
  -5  -1  29       98.15      121.87     15.93 o 
  -4  -1  29      418.02      410.62     37.23 o 
  -3  -1  29        6.61        4.26      1.37 o 
  -2  -1  29        0.49        2.16      1.13 o 
  -1  -1  29       72.42       75.86      7.20 o 
   0  -1  29      123.78      113.53     10.99 o 
   1  -1  29      369.56      365.08     24.79 o 
   2  -1  29        7.83        4.63      2.25 o 
   3  -1  29       19.08       15.53     12.56 o 
   4  -1  29        4.88        5.09      7.14 o 
  -5   0  29       29.76       32.31      5.70 o 
  -4   0  29        0.38        0.24      1.53 o 
  -3   0  29        9.55       12.26      2.56 o 
  -2   0  29       61.91       64.59      6.92 o 
  -1   0  29        7.12        6.47      2.81 o 
   0   0  29        0.01        1.76      1.79 o 
   1   0  29       41.28       39.80      7.26 o 
   2   0  29        0.58        0.36      1.36 o 
   3   0  29        7.32        7.25      3.22 o 
   4   0  29        2.31        3.98      5.73 o 
  -5   1  29       53.79       72.44     10.44 o 
  -4   1  29      152.03      182.76     19.32 o 
  -3   1  29       27.78       29.54      2.78 o 
  -2   1  29      248.36      219.91     12.71 o 
  -1   1  29       78.94       61.24      6.45 o 
   0   1  29       93.22       82.23      8.24 o 
   1   1  29       33.67       36.66      5.15 o 
   2   1  29        0.02        1.21      2.10 o 
   3   1  29      139.67      163.46     12.87 o 
   4   1  29       68.69       92.51     13.67 o 
  -5   2  29        8.21        2.76      5.99 o 
  -4   2  29        2.03        2.78      2.07 o 
  -3   2  29        0.05        1.47      1.95 o 
  -2   2  29        0.83        1.08      1.17 o 
  -1   2  29        4.09        2.01      1.75 o 
   0   2  29        9.77        9.84      3.69 o 
   1   2  29        3.62        4.61      2.12 o 
   2   2  29        0.54        2.41      2.51 o 
   3   2  29        0.26       -1.90      3.67 o 
   4   2  29        0.38        1.02      2.24 o 
  -4   3  29       19.87       15.60      4.14 o 
  -3   3  29       26.36       26.73      5.48 o 
  -2   3  29       17.02       10.53      4.64 o 
  -1   3  29       98.10       80.84      5.18 o 
   0   3  29        8.42       11.38      3.50 o 
   1   3  29       17.40       22.45      4.14 o 
   2   3  29        0.55        2.15      1.66 o 
   3   3  29      105.06      124.43     11.10 o 
  -4   4  29       26.76       19.68      9.78 o 
  -3   4  29        4.36        3.47      3.86 o 
  -2   4  29       10.43       12.11      3.85 o 
  -1   4  29       13.29       14.90      7.55 o 
   0   4  29        3.78        2.81      1.19 o 
   1   4  29        5.39        2.85      2.92 o 
   2   4  29        2.51        3.92      2.67 o 
  -3   5  29        8.35        9.76      5.63 o 
  -2   5  29       26.28       23.73     11.75 o 
  -1   5  29       16.73       12.80     10.98 o 
   0   5  29      118.08      134.55     12.43 o 
   1   5  29       20.22       17.37      4.90 o 
  -1  -7  30        0.18        1.25      3.11 o 
   0  -7  30       69.38       78.02     10.32 o 
   1  -7  30        0.81        0.28      3.23 o 
  -3  -6  30        1.01        1.58      1.89 o 
  -2  -6  30       48.30       44.44      4.38 o 
  -1  -6  30       22.19       17.45     10.22 o 
   0  -6  30        4.26        2.31      2.43 o 
   1  -6  30      467.93      543.97     44.35 o 
   2  -6  30        2.00        2.38      2.52 o 
  -3  -5  30        1.83        3.41      2.68 o 
  -2  -5  30      114.72      118.52      9.53 o 
  -1  -5  30       85.07       89.28      7.53 o 
   0  -5  30        6.54        6.36      2.99 o 
   1  -5  30        0.04       -0.16      3.44 o 
   2  -5  30       23.96       22.53     15.86 o 
   3  -5  30       29.99       20.64     19.53 o 
  -4  -4  30        4.74        3.63      3.37 o 
  -3  -4  30        7.09        5.34      5.15 o 
  -2  -4  30       67.92       64.15      5.09 o 
  -1  -4  30      240.18      232.19     13.11 o 
   0  -4  30        4.34        6.15      2.46 o 
   1  -4  30      162.34      173.34     14.35 o 
   2  -4  30       57.84       63.72      9.26 o 
   3  -4  30       11.29       12.56      7.61 o 
   4  -4  30      327.23      435.93     39.75 o 
  -5  -3  30       29.67       18.52     18.62 o 
  -4  -3  30      108.87      119.77      8.39 o 
  -3  -3  30        0.06        0.27      2.03 o 
  -2  -3  30       65.59       70.41      5.72 o 
  -1  -3  30       70.36       79.71      7.74 o 
   0  -3  30      103.58      110.72     10.03 o 
   1  -3  30      149.44      149.94      9.08 o 
   2  -3  30        6.57        6.90      5.09 o 
   3  -3  30       35.90       36.97      7.87 o 
   4  -3  30       21.27       16.28     11.22 o 
  -5  -2  30       86.63       78.56     11.36 o 
  -4  -2  30      375.86      391.06     26.28 o 
  -3  -2  30       23.25       31.16      6.26 o 
  -2  -2  30       34.31       32.43      9.16 o 
  -1  -2  30        4.08        4.04      3.32 o 
   0  -2  30        6.03        6.89      4.19 o 
   1  -2  30       32.07       29.61      3.79 o 
   2  -2  30       13.39       14.19      4.22 o 
   3  -2  30       19.48       23.45     16.75 o 
   4  -2  30        0.10        0.64      3.02 o 
  -5  -1  30       12.56        8.37      7.66 o 
  -4  -1  30       61.39       68.75      7.93 o 
  -3  -1  30        2.72        3.27      1.83 o 
  -2  -1  30        7.10        7.03      2.76 o 
  -1  -1  30       40.08       43.11      5.90 o 
   0  -1  30      115.21      104.39      8.99 o 
   1  -1  30       44.89       41.48      4.83 o 
   2  -1  30        0.92        1.72      1.48 o 
   3  -1  30       25.94       21.73     16.61 o 
   4  -1  30        5.82        2.73      4.67 o 
  -5   0  30       20.22       15.86     10.23 o 
  -4   0  30      203.54      219.73     23.94 o 
  -3   0  30        1.15        2.27      1.12 o 
  -2   0  30       63.41       60.06      4.14 o 
  -1   0  30        1.77        3.08      2.40 o 
   0   0  30      347.68      363.77     24.83 o 
   1   0  30       42.77       43.50      4.16 o 
   2   0  30        9.90        9.30      4.47 o 
   3   0  30        4.18        7.10      2.99 o 
   4   0  30       50.66       85.23     12.89 o 
  -4   1  30        6.80        5.68      9.99 o 
  -3   1  30        1.46        3.17      1.97 o 
  -2   1  30        1.05        1.22      1.69 o 
  -1   1  30       15.96       24.05      8.27 o 
   0   1  30        0.28       48.75     42.96 o 
   1   1  30        0.02        5.27      2.82 o 
   2   1  30        0.09        3.67      2.38 o 
   3   1  30        4.74        2.23      2.20 o 
   4   1  30        0.02        1.01     10.53 o 
  -5   2  30       16.27        7.19      6.29 o 
  -4   2  30        7.28        9.83      6.13 o 
  -3   2  30        0.16        1.85      1.93 o 
  -2   2  30      204.20      185.89      9.00 o 
  -1   2  30       63.99       68.82      5.98 o 
   0   2  30      154.02      155.42      9.69 o 
   1   2  30       37.45       36.41      3.76 o 
   2   2  30        0.46        2.43      2.74 o 
   3   2  30      113.08      118.39      8.77 o 
  -4   3  30       26.68       28.52      4.78 o 
  -3   3  30       11.06       14.81      7.70 o 
  -2   3  30        6.63        5.70      3.12 o 
  -1   3  30        0.00       -0.42      2.59 o 
   0   3  30        2.56        1.88      1.51 o 
   1   3  30        1.27        2.93      2.16 o 
   2   3  30        1.08        1.54      2.71 o 
   3   3  30        0.47       -0.92      2.29 o 
  -3   4  30       68.52       89.31     10.45 o 
  -2   4  30        6.84        4.41      2.59 o 
  -1   4  30      108.47      127.39     10.52 o 
   0   4  30       75.92       91.83      6.66 o 
   1   4  30      196.85      228.95     11.45 o 
   2   4  30       12.82       10.63      8.55 o 
  -2   5  30       10.64       11.15      9.82 o 
  -1   5  30        3.16        2.17      2.29 o 
   0   5  30       14.01       13.79     12.85 o 
   1   5  30        6.89        6.78      4.08 o 
  -2  -6  31       15.69       11.57      6.60 o 
  -1  -6  31       85.61       95.60     13.24 o 
   0  -6  31        9.55        6.57      6.60 o 
   1  -6  31       27.37       23.02     19.75 o 
   2  -6  31        9.92       11.00      4.12 o 
  -3  -5  31        0.90        2.08      2.22 o 
  -2  -5  31       27.26       18.29      9.73 o 
  -1  -5  31      299.33      287.38     20.48 o 
   0  -5  31       77.54       61.15     11.64 o 
   1  -5  31       88.37      100.97     14.59 o 
   2  -5  31        0.89        2.54      4.45 o 
   3  -5  31       15.77       12.18     14.66 o 
  -4  -4  31       11.18       11.38      3.12 o 
  -3  -4  31        5.26        6.31      2.15 o 
  -2  -4  31       10.41        9.74      3.12 o 
  -1  -4  31       22.52       18.03      8.47 o 
   0  -4  31      242.72      251.72     19.30 o 
   1  -4  31       83.34       80.21      8.41 o 
   2  -4  31        9.49       11.99     11.40 o 
   3  -4  31      186.31      218.20     26.23 o 
  -4  -3  31        4.67        7.19      4.42 o 
  -3  -3  31       45.25       49.29      7.49 o 
  -2  -3  31       24.43       19.40      8.66 o 
  -1  -3  31        1.22        1.27      1.80 o 
   0  -3  31       41.56       37.57      9.78 o 
   1  -3  31        3.51        1.63      1.34 o 
   2  -3  31        5.83        5.09      4.19 o 
   3  -3  31      191.98      254.28     23.30 o 
   4  -3  31      109.84      140.35     16.09 o 
  -5  -2  31       43.21       33.53     29.69 o 
  -4  -2  31        0.00        0.19      1.02 o 
  -3  -2  31        1.09        4.00      2.28 o 
  -2  -2  31       47.24       47.37      5.54 o 
  -1  -2  31       10.33        8.72      3.95 o 
   0  -2  31       48.13       43.08      4.27 o 
   1  -2  31       81.48       76.68      5.99 o 
   2  -2  31        6.37        5.70      5.77 o 
   3  -2  31        9.26        9.38      4.88 o 
   4  -2  31        0.22        4.05      4.05 o 
  -5  -1  31       58.56       55.42     11.55 o 
  -4  -1  31        6.14        7.12      5.99 o 
  -3  -1  31        0.98        0.87      2.76 o 
  -2  -1  31       24.75       20.91      7.51 o 
  -1  -1  31      153.08      142.36     13.37 o 
   0  -1  31      835.17      804.93     18.09 o 
   1  -1  31      118.47      116.69     10.33 o 
   2  -1  31        5.15        6.73      2.20 o 
   3  -1  31        9.67       10.25     12.65 o 
   4  -1  31       55.19       65.37     10.42 o 
  -5   0  31        7.09        8.70      4.78 o 
  -4   0  31        9.02       11.19      5.58 o 
  -3   0  31       18.22       19.25      3.23 o 
  -2   0  31       47.09       48.68      6.55 o 
  -1   0  31        4.50        1.76      2.20 o 
   0   0  31        1.04        4.17      2.30 o 
   1   0  31       18.95       16.28      8.88 o 
   2   0  31        8.22        7.03      4.66 o 
   3   0  31        7.23        5.21     12.16 o 
   4   0  31        0.84       -3.72      6.03 o 
  -5   1  31       10.32        8.44      7.80 o 
  -4   1  31       21.03       20.19     19.39 o 
  -3   1  31        2.72        2.36      1.68 o 
  -2   1  31       35.15       33.76      4.39 o 
  -1   1  31      217.06      208.05     17.29 o 
   0   1  31       89.30       95.95      9.03 o 
   1   1  31       17.60       20.66      5.38 o 
   2   1  31        4.06        2.37      1.91 o 
   3   1  31        0.19        2.93      2.65 o 
   4   1  31      210.72      276.33     28.35 o 
  -4   2  31        3.92        4.17      4.38 o 
  -3   2  31        0.43        2.06      2.09 o 
  -2   2  31        0.02        0.59      2.35 o 
  -1   2  31        5.61        4.05      2.08 o 
   0   2  31        2.10        1.26      2.02 o 
   1   2  31        0.00        1.95      2.29 o 
   2   2  31        1.74        1.82      1.40 o 
   3   2  31        0.22        1.63      1.71 o 
  -4   3  31      167.86      178.38     13.52 o 
  -3   3  31       18.73       34.05      9.12 o 
  -2   3  31       48.85       41.68      7.78 o 
  -1   3  31       42.72       48.65      3.67 o 
   0   3  31       30.36       30.18      4.15 o 
   1   3  31        4.23        8.37      3.50 o 
   2   3  31       11.58       10.90      8.00 o 
   3   3  31       99.65       91.90      7.87 o 
  -3   4  31        3.14        2.73      2.51 o 
  -2   4  31        9.60       10.20      8.02 o 
  -1   4  31        0.89        1.10      1.61 o 
   0   4  31        4.03        3.86      2.86 o 
   1   4  31       22.41       23.48      3.64 o 
   2   4  31       21.48       14.01     11.72 o 
  -2   5  31        0.01       -0.33      2.89 o 
  -1   5  31      218.97      215.82     15.13 o 
   0   5  31      165.19      196.24     14.08 o 
  -2  -6  32       21.74       14.64      7.17 o 
  -1  -6  32       74.91       91.73     12.58 o 
   0  -6  32      179.15      167.80     20.88 o 
   1  -6  32       59.06       65.84      9.40 o 
   2  -6  32       11.07        7.68      7.78 o 
  -3  -5  32        4.49        5.57      3.20 o 
  -2  -5  32       49.06       50.58      5.06 o 
  -1  -5  32      202.45      216.43     16.65 o 
   0  -5  32        8.87        7.73     10.79 o 
   1  -5  32        3.72        6.72      3.89 o 
   2  -5  32       15.32       12.58     13.01 o 
   3  -5  32        5.72        1.44      6.65 o 
  -4  -4  32       43.58       45.60      4.87 o 
  -3  -4  32        1.63        1.54      1.38 o 
  -2  -4  32      128.35      120.21      9.78 o 
  -1  -4  32      151.54      132.87      9.94 o 
   0  -4  32       16.33       15.09      3.16 o 
   1  -4  32       24.70       14.96     19.06 o 
   2  -4  32        0.59        3.35      3.20 o 
   3  -4  32       12.07       12.75     12.70 o 
  -4  -3  32       42.08       49.16      5.46 o 
  -3  -3  32        6.41        6.16      3.75 o 
  -2  -3  32        0.85        2.13      1.73 o 
  -1  -3  32        0.59        2.70      3.49 o 
   0  -3  32       92.88       97.84      8.91 o 
   1  -3  32      115.56      120.22     10.51 o 
   2  -3  32        1.19        1.65      3.63 o 
   3  -3  32       18.34       13.97     17.65 o 
  -4  -2  32       22.64       12.46      8.44 o 
  -3  -2  32       10.75        9.24      4.97 o 
  -2  -2  32        3.11        4.29      3.02 o 
  -1  -2  32       26.31       23.56     10.21 o 
   0  -2  32      121.04      116.93      7.81 o 
   1  -2  32      106.86       98.24      6.15 o 
   2  -2  32       39.96       43.26     17.84 o 
   3  -2  32        3.90        2.22      4.74 o 
   4  -2  32       18.47       15.10     11.36 o 
  -5  -1  32        0.21        1.67      3.72 o 
  -4  -1  32        0.67       -0.24      4.17 o 
  -3  -1  32       27.70       28.43      3.45 o 
  -2  -1  32       31.81       33.53      4.62 o 
  -1  -1  32       36.11       34.36      3.65 o 
   0  -1  32       54.39       45.05     16.28 o 
   1  -1  32        3.65        2.68      1.94 o 
   2  -1  32        0.99        1.57      1.58 o 
   3  -1  32       23.24       28.35      5.89 o 
   4  -1  32        0.64        0.02      6.46 o 
  -5   0  32      104.58      124.79     14.26 o 
  -4   0  32       20.32       18.31     13.69 o 
  -3   0  32        0.78        1.03      1.10 o 
  -2   0  32       13.23       12.12      3.23 o 
  -1   0  32      462.09      506.69     36.64 o 
   0   0  32       62.83       74.83      6.19 o 
   1   0  32      213.69      235.32     13.40 o 
   2   0  32        0.85        1.19      1.71 o 
   3   0  32       26.12       27.83     19.70 o 
   4   0  32      265.69      376.27     35.13 o 
  -3   1  32        0.37        1.14      1.42 o 
  -2   1  32        0.93        1.27      1.40 o 
  -1   1  32        1.22       25.80     19.10 o 
   0   1  32        0.12        0.45      2.18 o 
   1   1  32        0.50        1.48      1.93 o 
   2   1  32        1.67        1.02      2.03 o 
   3   1  32        0.60        4.02      2.49 o 
  -4   2  32       52.00       59.43     13.48 o 
  -3   2  32        5.14        9.27      2.95 o 
  -2   2  32      108.42      109.24     10.04 o 
  -1   2  32        2.44        0.78      1.99 o 
   0   2  32       12.87       11.16      3.93 o 
   1   2  32        2.71        1.43      1.75 o 
   2   2  32        2.58        3.43      3.03 o 
   3   2  32       58.39       80.62      7.40 o 
  -4   3  32       32.87       37.68     17.01 o 
  -3   3  32       19.76       26.58      3.74 o 
  -2   3  32        5.14        6.69      3.92 o 
  -1   3  32        1.36        0.97      2.54 o 
   0   3  32        3.45        6.25      3.22 o 
   1   3  32        0.16        1.58      2.08 o 
   2   3  32        0.25       -0.32      1.76 o 
  -3   4  32       56.79       82.66      7.41 o 
  -2   4  32        1.22        2.68      2.40 o 
  -1   4  32       84.76       80.36      9.19 o 
   0   4  32       68.56       69.75      5.82 o 
   1   4  32       81.62      106.70      7.57 o 
  -1  -6  33       31.76       27.10     11.22 o 
   0  -6  33       40.56       36.01     17.25 o 
   1  -6  33        0.48        1.46      3.49 o 
  -3  -5  33       31.89       32.96      3.91 o 
  -2  -5  33       13.54       13.30      3.27 o 
  -1  -5  33       58.28       56.05      9.60 o 
   0  -5  33      389.91      423.65     34.54 o 
   1  -5  33        5.46        5.02      3.96 o 
   2  -5  33        4.65        2.83      5.61 o 
  -3  -4  33       23.33       22.73      7.55 o 
  -2  -4  33        3.03        3.48      2.21 o 
  -1  -4  33        0.48        0.39      1.53 o 
   0  -4  33      131.72      139.02     10.01 o 
   1  -4  33       83.68       93.81     11.81 o 
   2  -4  33        0.71       -0.33      3.77 o 
   3  -4  33       19.26       18.83     11.83 o 
  -4  -3  33        6.69        4.39      3.10 o 
  -3  -3  33       35.26       37.22      3.82 o 
  -2  -3  33        0.31        1.43      2.30 o 
  -1  -3  33       64.50       68.91      5.38 o 
   0  -3  33       31.31       27.84      8.00 o 
   1  -3  33       84.57       86.83     11.15 o 
   2  -3  33       22.63       23.38      6.36 o 
   3  -3  33       51.24       70.27     11.15 o 
  -4  -2  33        1.07        1.71      2.21 o 
  -3  -2  33        8.91        6.41      4.00 o 
  -2  -2  33       72.96       78.90      5.42 o 
  -1  -2  33       13.95       13.23      9.17 o 
   0  -2  33        0.03        0.55      2.07 o 
   1  -2  33       43.67       40.12      4.37 o 
   2  -2  33        3.33        3.23      3.96 o 
   3  -2  33        0.33        4.36      3.94 o 
  -4  -1  33      171.04      171.47     20.34 o 
  -3  -1  33       11.20       11.31      5.39 o 
  -2  -1  33       27.71       22.53      4.29 o 
  -1  -1  33      361.13      353.30     18.74 o 
   0  -1  33       14.57       15.78      6.41 o 
   1  -1  33       16.21       12.01      7.48 o 
   2  -1  33        4.75        5.94      2.05 o 
   3  -1  33       65.67       77.03     10.75 o 
  -4   0  33        2.22        4.01      3.53 o 
  -3   0  33        2.06        2.09      1.52 o 
  -2   0  33       10.18        8.06      4.08 o 
  -1   0  33        2.41        3.51      2.96 o 
   0   0  33        0.33        3.00      2.17 o 
   1   0  33        0.15        0.78      1.71 o 
   2   0  33       11.63        9.46      6.67 o 
   3   0  33        7.53        5.47      7.30 o 
  -4   1  33       20.53       30.44     10.77 o 
  -3   1  33        9.27       12.20      7.01 o 
  -2   1  33       31.73       36.09      3.78 o 
  -1   1  33       26.81       23.07      6.53 o 
   0   1  33        1.10        1.90      1.52 o 
   1   1  33        4.09        8.15      4.79 o 
   2   1  33        0.20        2.15      2.16 o 
   3   1  33       22.51       11.57      8.24 o 
  -4   2  33        6.62        9.61      4.34 o 
  -3   2  33        8.57       11.46      4.92 o 
  -2   2  33        2.17        2.35      2.20 o 
  -1   2  33        0.77        2.03      1.93 o 
   0   2  33        2.29        3.25      2.38 o 
   1   2  33        0.75        0.56      1.66 o 
   2   2  33        3.50        3.33      2.11 o 
   3   2  33        1.43        0.54      1.40 o 
  -3   3  33       57.40       67.18      8.51 o 
  -2   3  33       41.08       40.15      4.28 o 
  -1   3  33        0.04        2.46      2.35 o 
   0   3  33       37.58       38.98      5.95 o 
   1   3  33        9.21       16.10      4.09 o 
   2   3  33        9.42        8.03      7.16 o 
  -2   4  33        4.14        2.92      2.81 o 
  -1   4  33        6.73        5.87      3.40 o 
   0   4  33       10.61       16.10      3.90 o 
   1   4  33        0.87        2.05      1.80 o 
  -1  -6  34        1.87        2.31      4.19 o 
   0  -6  34      302.59      371.04     33.79 o 
  -2  -5  34        0.20        1.24      1.29 o 
  -1  -5  34       86.45       89.15      9.61 o 
   0  -5  34       20.34       11.99     11.57 o 
   1  -5  34       23.76       18.00     16.21 o 
   2  -5  34        0.08        1.23      3.70 o 
  -3  -4  34        9.45        9.62      4.30 o 
  -2  -4  34       28.68       22.97      5.23 o 
  -1  -4  34        0.07        1.52      1.35 o 
   0  -4  34       15.77       12.16     13.43 o 
   1  -4  34        0.35        2.92      4.10 o 
   2  -4  34       20.25       11.64      4.50 o 
  -4  -3  34        7.51        8.05      4.58 o 
  -3  -3  34       39.05       40.27      5.08 o 
  -2  -3  34        1.59        2.50      3.70 o 
  -1  -3  34        9.53       10.09      4.54 o 
   0  -3  34       42.83       38.64      5.16 o 
   1  -3  34       21.89       24.81      6.22 o 
   2  -3  34        5.76        5.82      5.87 o 
   3  -3  34        6.54        9.90     10.06 o 
  -4  -2  34        0.00        0.86      1.52 o 
  -3  -2  34       20.76       17.67      5.00 o 
  -2  -2  34       25.01       28.18      5.14 o 
  -1  -2  34      265.30      262.49     18.85 o 
   0  -2  34       40.59       45.02      4.06 o 
   1  -2  34        4.35        6.35      2.85 o 
   2  -2  34       35.28       50.45     10.98 o 
   3  -2  34        6.43        9.66      8.88 o 
  -4  -1  34        2.43        4.29      2.83 o 
  -3  -1  34       20.33       16.84      6.34 o 
  -2  -1  34        6.00        3.62      2.67 o 
  -1  -1  34        2.67        4.92      2.65 o 
   0  -1  34       12.90       11.31      8.14 o 
   1  -1  34        2.62        2.19      1.81 o 
   2  -1  34        4.84        2.92      3.42 o 
   3  -1  34       17.31       12.35     15.48 o 
  -4   0  34       33.05       24.01     24.48 o 
  -3   0  34        0.39        0.99      2.54 o 
  -2   0  34        1.08        3.79      1.89 o 
  -1   0  34       68.88       69.41      6.69 o 
   0   0  34      249.99      269.43     11.74 o 
   1   0  34       26.51       30.97      5.30 o 
   2   0  34        0.03        0.84      1.46 o 
   3   0  34      286.63      346.79     31.76 o 
  -4   1  34       16.83       15.48     16.31 o 
  -3   1  34        2.43        3.64      2.37 o 
  -2   1  34        0.15        0.82      2.05 o 
  -1   1  34        0.29        1.67      4.38 o 
   0   1  34        0.08       21.44     16.16 o 
   1   1  34        0.35        0.96      1.48 o 
   2   1  34        0.00        1.75      2.70 o 
   3   1  34        0.33        2.29      2.54 o 
  -3   2  34       23.79       34.05      3.76 o 
  -2   2  34        3.96        5.85      3.54 o 
  -1   2  34        1.18        1.31      1.43 o 
   0   2  34       38.56       42.15      5.45 o 
   1   2  34      242.57      276.91     15.75 o 
   2   2  34      170.59      211.23     17.32 o 
  -3   3  34        1.14        1.90      2.48 o 
  -2   3  34       10.80        7.64      4.67 o 
  -1   3  34        0.56        1.82      1.80 o 
   0   3  34        3.85        2.39      2.69 o 
   1   3  34        0.25        2.38      2.00 o 
  -1   4  34       53.72       50.12      5.64 o 
   0   4  34       11.64       10.06      4.39 o 
  -2  -5  35       12.15        6.64      3.72 o 
  -1  -5  35       85.78       92.96     11.73 o 
   0  -5  35       15.77       13.05      8.81 o 
   1  -5  35       34.82       18.00     26.70 o 
  -3  -4  35       11.93       10.10      3.24 o 
  -2  -4  35       25.38       34.61     10.34 o 
  -1  -4  35        8.33        9.12      4.19 o 
   0  -4  35       21.23       16.07     16.21 o 
   1  -4  35       22.47       14.85     16.64 o 
  -3  -3  35        2.97        1.67      1.89 o 
  -2  -3  35       50.11       46.39      5.80 o 
  -1  -3  35        3.37        4.09      3.05 o 
   0  -3  35        0.80        1.51      1.81 o 
   1  -3  35       52.30       58.25      7.71 o 
   2  -3  35       22.96       17.01     19.86 o 
   3  -3  35        0.00        1.13      5.42 o 
  -4  -2  35        5.80        3.25      5.04 o 
  -3  -2  35       10.62       10.60      6.73 o 
  -2  -2  35       31.22       34.45      7.76 o 
  -1  -2  35        0.26        2.32      1.47 o 
   0  -2  35        0.51        1.68      2.30 o 
   1  -2  35        8.58        9.15      3.40 o 
   2  -2  35       30.97       30.16     21.00 o 
   3  -2  35       14.85       10.91      8.88 o 
  -4  -1  35        0.73        0.07      3.06 o 
  -3  -1  35       10.07        8.64      4.98 o 
  -2  -1  35      356.37      276.17     74.07 o 
  -1  -1  35      246.29      228.54     15.30 o 
   0  -1  35      276.09      278.73     18.47 o 
   1  -1  35        7.17        6.22      2.30 o 
   3  -1  35       75.47       80.64     10.72 o 
  -4   0  35        1.13        4.24      3.84 o 
  -3   0  35       14.30       15.06     16.64 o 
  -2   0  35        3.71        4.53      3.70 o 
  -1   0  35        1.95        1.57      2.16 o 
   0   0  35        0.28        4.74      2.45 o 
   1   0  35        0.07       -0.07      1.73 o 
   2   0  35        0.15        1.32      1.92 o 
   3   0  35        8.85        5.77      4.78 o 
  -4   1  35      159.75      187.92     19.46 o 
  -3   1  35      145.28      191.62     22.57 o 
  -2   1  35        6.31        5.81      2.72 o 
  -1   1  35        2.73        2.99      1.64 o 
   0   1  35       31.03       33.85      4.67 o 
   1   1  35       33.24       38.53      3.97 o 
   2   1  35        8.13        3.87      2.92 o 
  -3   2  35       26.45       32.03      6.46 o 
  -2   2  35        0.02        1.40      1.45 o 
  -1   2  35        0.01        2.05      1.33 o 
   0   2  35        0.37        1.53      1.71 o 
   1   2  35        3.94        3.55      2.44 o 
   2   2  35        0.00        0.49      1.78 o 
  -2   3  35       49.77       58.92      6.02 o 
  -1   3  35        9.57       17.39      4.11 o 
   0   3  35       24.57       30.52      3.64 o 
   1   3  35       12.09        8.58      7.11 o 
  -1  -5  36        6.52        6.36      8.91 o 
   0  -5  36        3.47        4.55      4.43 o 
   1  -5  36       20.51       12.58     14.47 o 
  -2  -4  36       12.55        7.18      2.99 o 
  -1  -4  36        1.00        2.57      1.47 o 
   0  -4  36       14.27        9.73     12.28 o 
   1  -4  36      137.07      162.14     19.82 o 
   2  -4  36      126.90      135.49     19.46 o 
  -3  -3  36       47.55       43.32      6.78 o 
  -2  -3  36        5.75        4.27      4.03 o 
  -1  -3  36        1.13        1.92      2.61 o 
   0  -3  36       25.07       24.58      4.34 o 
   1  -3  36       10.71        8.67      7.07 o 
   2  -3  36        0.39        1.06      4.34 o 
  -3  -2  36        4.49        2.41      2.73 o 
  -2  -2  36       23.98       25.63      7.07 o 
  -1  -2  36        1.54        0.78      1.76 o 
   0  -2  36       76.53       82.82      7.27 o 
   1  -2  36       40.53       40.11      5.84 o 
   2  -2  36        0.05        2.47      4.74 o 
  -3  -1  36        0.06        0.21      1.73 o 
  -2  -1  36        0.00        0.94      2.54 o 
  -1  -1  36        1.35        4.45      2.62 o 
   0  -1  36        4.62        4.41      3.77 o 
   1  -1  36        0.95       -0.12      1.93 o 
   2  -1  36        1.96       -1.27      3.91 o 
  -3   0  36       23.06       15.51     19.51 o 
  -2   0  36       55.74       45.42      4.25 o 
  -1   0  36       31.83       40.06      5.77 o 
   0   0  36        6.23        5.10      4.50 o 
   1   0  36       52.30       57.78      7.68 o 
   2   0  36       34.04       42.82      7.19 o 
  -3   1  36        0.09        5.63      3.98 o 
  -2   1  36       16.73       22.13      5.08 o 
  -1   1  36        0.66        8.42      8.14 o 
   0   1  36        0.38        0.40      1.72 o 
   1   1  36        1.61        3.78      2.04 o 
   2   1  36        0.38        1.75      1.73 o 
  -3   2  36      128.08      134.35     10.11 o 
  -2   2  36        2.70        5.48      3.27 o 
  -1   2  36        2.56        4.43      2.04 o 
   0   2  36       23.94       15.25     11.69 o 
   1   2  36       73.43       84.53      8.11 o 
  -2   3  36        0.07        1.37      1.62 o 
  -1   3  36        0.04        1.88      2.39 o 
   0   3  36        0.03        0.54      1.41 o 
  -2  -4  37       12.90       12.97      4.27 o 
  -1  -4  37        0.49        2.83      4.62 o 
   0  -4  37        0.00        1.63      2.50 o 
   1  -4  37        7.92        5.11      5.77 o 
  -3  -3  37        1.54        2.82      2.52 o 
  -2  -3  37       78.10       81.28      7.78 o 
  -1  -3  37        8.00        7.06      4.79 o 
   0  -3  37        1.61        0.82      2.71 o 
   1  -3  37        1.26        3.61      4.31 o 
   2  -3  37       55.93       71.02     10.25 o 
  -3  -2  37        4.94        2.73      2.17 o 
  -2  -2  37        0.76        1.73      1.78 o 
  -1  -2  37        1.35        2.79      2.31 o 
   0  -2  37        0.63        0.67      2.22 o 
   1  -2  37        0.75       -0.45      3.63 o 
   2  -2  37       29.91       24.11     23.16 o 
  -3  -1  37       36.13       51.09      8.34 o 
  -2  -1  37      171.13      175.13     10.92 o 
  -1  -1  37      186.96      186.32     11.60 o 
   0  -1  37       54.65       55.25      5.10 o 
   1  -1  37       14.28       11.44      8.61 o 
   2  -1  37       72.45       77.12     10.70 o 
  -3   0  37       25.67       36.41      6.46 o 
  -2   0  37        2.64        6.31      4.77 o 
  -1   0  37        0.36        2.02      2.38 o 
   0   0  37        1.02        5.11      2.34 o 
   1   0  37        0.07        1.29      1.91 o 
   2   0  37        6.02        4.36      5.07 o 
  -3   1  37        4.84        5.42      8.25 o 
  -2   1  37       18.83        7.79      8.54 o 
  -1   1  37       18.38       15.80     10.01 o 
   0   1  37      123.63      137.32     12.02 o 
   1   1  37        6.44       12.04      5.04 o 
  -2   2  37        6.01        5.35      3.86 o 
  -1   2  37        0.01        2.40      4.41 o 
   0   2  37        7.56        5.46      4.15 o 
   1   2  37        1.87        1.63      3.10 o 
  -1  -4  38        4.27        2.40      4.55 o 
   0  -4  38        9.23        7.45      7.71 o 
  -2  -3  38        9.42        4.94      2.85 o 
  -1  -3  38        0.68        0.72      2.09 o 
   0  -3  38        4.03        4.71      4.64 o 
   1  -3  38       14.04       12.44     12.11 o 
  -2  -2  38      101.17       93.07     10.33 o 
  -1  -2  38       32.43       28.58      6.96 o 
   0  -2  38        3.77        3.42      2.99 o 
   1  -2  38        0.38        1.46      3.09 o 
  -3  -1  38        9.96        9.31     10.72 o 
  -2  -1  38       13.45       15.90      3.75 o 
  -1  -1  38        1.99        4.27      2.35 o 
   0  -1  38        0.41        1.82      2.47 o 
   1  -1  38        0.92        3.41      1.69 o 
   2  -1  38        0.00       -0.19      4.34 o 
  -3   0  38        0.18        0.16      2.57 o 
  -2   0  38      268.86      299.26     23.23 o 
  -1   0  38       99.73      101.49      9.38 o 
   0   0  38       11.96       13.72      3.51 o 
   1   0  38      158.69      194.60     13.72 o 
  -2   1  38       10.32        7.70      7.17 o 
  -1   1  38        0.21        2.34      1.93 o 
   0   1  38        0.27        2.00      1.75 o 
   1   1  38        2.43        2.70      2.19 o 
  -1   2  38       19.91       10.65      5.91 o 
   0   2  38        8.04        5.16      7.68 o 
  -1  -3  39       14.15       11.63      9.25 o 
   0  -3  39       64.63       68.95      9.24 o 
  -2  -2  39        0.58        2.15      1.90 o 
  -1  -2  39        0.37        1.29      2.28 o 
   0  -2  39        0.01        1.25      1.40 o 
   1  -2  39        1.19       -0.16      3.42 o 
  -2  -1  39       30.23       23.33      7.74 o 
  -1  -1  39       19.21        9.92      6.93 o 
   0  -1  39      100.38      116.64     11.10 o 
   1  -1  39       10.53       12.16      5.63 o 
  -2   0  39        0.75        1.76      1.90 o 
  -1   0  39        9.55        6.92      5.05 o 
   0   0  39       10.57       11.80      9.64 o 
   1   0  39        0.02        2.77      2.47 o 
  -1   1  39       28.07       10.61      8.91 o 
   0   1  39        0.09        2.58      2.74 o 
  -1  -2  40       35.41       28.53      4.50 o 
   0  -2  40        2.10        1.44      2.80 o 
  -1  -1  40        1.64        2.56      1.90 o 
   0  -1  40        0.70        1.92      2.30 o 
  -1   0  40        4.95        5.23      2.86 o 
   0   0  40        6.90       11.79      3.90 o 
                                                 
